# Supplementary material for: Bis(2,2′-bipyridyl-κ2 N,N′)bis­(dicyanamido-κN)manganese(II)
Source: Acta Crystallogr Sect E Struct Rep Online. 2012 Apr 13;68(Pt 5):m569. doi: 10.1107/S1600536812014183 (PMC3344319; doi:10.1107/S1600536812014183)
Supplement: Supplementary file 1 [file e-68-0m569-sup1.cif]

##############################################################################
#                                                                            #
# This CIF contains the data in a paper accepted for publication in          #
# Acta Crystallographica Section E. It conforms to the requirements of       #
# Notes for Authors for Acta Crystallographica Section E, and has been       #
# peer reviewed under the auspices of the IUCr Commission on Journals.       #
#                                                                            #
# Full details of the Crystallographic Information File format               #
# are given in the paper "The Crystallographic Information File (CIF):       #
# a New Standard Archive File for Crystallography" by S. R. Hall, F. H.      #
# Allen and I. D. Brown [Acta Cryst. (1991), A47, 655-685].                  #
#                                                                            #
# The current version of the core CIF dictionary is obtainable from          #
# ftp://ftp.iucr.org/pub/cif_core.dic.                                       #
#                                                                            #
# Software is freely available for graphical display of the structure(s)     #
# in this CIF. For information consult the CIF software page                 #
# http://www.iucr.org/resources/cif/software.                                #
#                                                                            #
# This file may be used for bona fide research purposes within the           #
# scientific community so long as proper attribution is given to the journal # 
# article from which it was obtained.                                        #
#                                                                            #
##############################################################################
data_I
_audit_creation_method     SHELXL-97
_chemical_name_systematic
;
Bis(2,2'-bipyridyl-\k^2^<i>N</i>,<i>N</i>')bis(dicyanamido-
\k<i>N</i>)manganese(II)
;
_chemical_name_common     ?
_chemical_formula_moiety     'C24 H16 Mn N10'
_chemical_formula_sum     'C24 H16 Mn N10'
_chemical_formula_iupac     '[Mn (C2 N3)2 (C10 H8 N2)2]'
_chemical_formula_weight     499.41
_chemical_melting_point     ?
_symmetry_cell_setting     monoclinic
_symmetry_space_group_name_H-M     'P 21/c'
_symmetry_space_group_name_Hall     '-P 2ybc'
loop_
    _symmetry_equiv_pos_as_xyz
    'x, y, z'
    '-x, y+1/2, -z+1/2'
    '-x, -y, -z'
    'x, -y-1/2, z-1/2'
_cell_length_a     9.232(3)
_cell_length_b     16.144(6)
_cell_length_c     16.670(6)
_cell_angle_alpha     90.00
_cell_angle_beta     104.439(6)
_cell_angle_gamma     90.00
_cell_volume     2406.0(15)
_cell_formula_units_Z     4
_cell_measurement_reflns_used     2314
_cell_measurement_theta_min     2.674
_cell_measurement_theta_max     26.921
_cell_measurement_temperature     293(2)
_exptl_crystal_description     block
_exptl_crystal_colour     yellow
_exptl_crystal_size_max     0.31
_exptl_crystal_size_mid     0.29
_exptl_crystal_size_min     0.24
_exptl_crystal_density_diffrn     1.379
_exptl_crystal_density_meas     ?
_exptl_crystal_density_method     'not measured'
_exptl_crystal_F_000     1020
_exptl_absorpt_coefficient_mu     0.582
_exptl_absorpt_correction_type     multi-scan
_exptl_absorpt_process_details     '(SADABS; Sheldrick, 1996)'
_exptl_absorpt_correction_T_min     0.8401
_exptl_absorpt_correction_T_max     0.8729
_exptl_special_details
;
;
_diffrn_ambient_temperature     293(2)
_diffrn_radiation_type     MoK\a
_diffrn_radiation_wavelength     0.71073
_diffrn_radiation_source     'fine-focus sealed tube'
_diffrn_radiation_monochromator     graphite
_diffrn_measurement_device_type     'Bruker APEXII'
_diffrn_measurement_method     '\f and \w scans'
_diffrn_detector_area_resol_mean     ?
_diffrn_reflns_number     11521
_diffrn_reflns_av_R_equivalents     0.0395
_diffrn_reflns_av_sigmaI/netI     0.0449
_diffrn_reflns_theta_min     1.78
_diffrn_reflns_theta_max     25.01
_diffrn_reflns_theta_full     25.01
_diffrn_measured_fraction_theta_max     0.999
_diffrn_measured_fraction_theta_full     0.999
_diffrn_reflns_limit_h_min     -10
_diffrn_reflns_limit_h_max     10
_diffrn_reflns_limit_k_min     -19
_diffrn_reflns_limit_k_max     17
_diffrn_reflns_limit_l_min     -9
_diffrn_reflns_limit_l_max     19
_diffrn_standards_number     0
_diffrn_standards_interval_count     0
_diffrn_standards_interval_time     0
_diffrn_standards_decay_%     0
_refine_special_details
;
Refinement of <i>F</i>^2^ against ALL reflections. The weighted <i>R</i>-factor
<i>wR</i> and goodness of fit <i>S</i> are based on <i>F</i>^2^, conventional
<i>R</i>-factors <i>R</i> are based on <i>F</i>, with <i>F</i> set to zero for
negative <i>F</i>^2^. The threshold expression of <i>F</i>^2^ >
\s(<i>F</i>^2^) is used only for calculating <i>R</i>-factors(gt) <i>etc</i>.
and is not relevant to the choice of reflections for refinement.
<i>R</i>-factors based on <i>F</i>^2^ are statistically about twice as large
as those based on <i>F</i>, and <i>R</i>- factors based on ALL data will be
even larger.
;
_reflns_number_total     4220
_reflns_number_gt     2653
_reflns_threshold_expression     I>2\s(I)
_refine_ls_structure_factor_coef     Fsqd
_refine_ls_matrix_type     full
_refine_ls_R_factor_all     0.0963
_refine_ls_R_factor_gt     0.0558
_refine_ls_wR_factor_gt     0.1431
_refine_ls_wR_factor_ref     0.1776
_refine_ls_goodness_of_fit_ref     1.032
_refine_ls_restrained_S_all     1.032
_refine_ls_number_reflns     4220
_refine_ls_number_parameters     325
_refine_ls_number_restraints     0
_refine_ls_hydrogen_treatment     constr
_refine_ls_weighting_scheme     calc
_refine_ls_weighting_details
         'calc w=1/[\s^2^(Fo^2^)+(0.0716P)^2^+2.6518P] where P=(Fo^2^+2Fc^2^)/3'
_atom_sites_solution_hydrogens     geom
_atom_sites_solution_primary     direct
_atom_sites_solution_secondary     difmap
_refine_ls_shift/su_max     0.001
_refine_ls_shift/su_mean     0.000
_refine_diff_density_max     0.913
_refine_diff_density_min     -0.792
_refine_ls_extinction_method     none
_refine_ls_extinction_coef     ?
loop_
    _atom_type_symbol
    _atom_type_description
    _atom_type_scat_dispersion_real
    _atom_type_scat_dispersion_imag
    _atom_type_scat_source
    'C' 'C' 0.0033 0.0016
                         'International Tables Vol C Tables 4.2.6.8 and 6.1.1.4'
    'H' 'H' 0.0000 0.0000
                         'International Tables Vol C Tables 4.2.6.8 and 6.1.1.4'
    'N' 'N' 0.0061 0.0033
                         'International Tables Vol C Tables 4.2.6.8 and 6.1.1.4'
    'Mn' 'Mn' 0.3368 0.7283
                         'International Tables Vol C Tables 4.2.6.8 and 6.1.1.4'
_computing_data_collection     'APEX2 (Bruker, 2004)'
_computing_cell_refinement     'SAINT (Bruker, 2001)'
_computing_data_reduction     'SAINT (Bruker, 2001)'
_computing_structure_solution     'SHELXS97 (Sheldrick, 2008)'
_computing_structure_refinement     'SHELXL97 (Sheldrick, 2008)'
_computing_molecular_graphics     'PLATON (Spek, 2009)'
_computing_publication_material     'SHELXTL (Sheldrick, 2008)'
loop_
    _atom_site_type_symbol
    _atom_site_label
    _atom_site_fract_x
    _atom_site_fract_y
    _atom_site_fract_z
    _atom_site_U_iso_or_equiv
    _atom_site_adp_type
    _atom_site_calc_flag
    _atom_site_refinement_flags
    _atom_site_occupancy
    _atom_site_symmetry_multiplicity
    _atom_site_disorder_assembly
    _atom_site_disorder_group
    Mn Mn1 0.49855(7) 0.78202(4) 0.88004(4) 0.0570(3) Uani d . 1 1 . .
    N N1 0.3997(4) 0.6864(2) 0.7812(2) 0.0592(9) Uani d . 1 1 . .
    N N2 0.6547(4) 0.7703(2) 0.7951(2) 0.0583(9) Uani d . 1 1 . .
    N N3 0.6062(4) 0.6721(2) 0.9643(2) 0.0601(9) Uani d . 1 1 . .
    N N4 0.3479(4) 0.7467(2) 0.9633(2) 0.0590(9) Uani d . 1 1 . .
    N N5 0.6450(5) 0.8677(3) 0.9614(3) 0.0847(13) Uani d . 1 1 . .
    N N6 0.7237(11) 0.9877(6) 1.0436(6) 0.092(3) Uani d P 0.50 1 . .
    N N6A 0.8534(16) 0.9247(8) 1.0702(7) 0.141(5) Uani d P 0.50 1 . .
    N N7 0.9807(6) 1.0470(3) 1.0971(4) 0.121(2) Uani d . 1 1 . .
    N N8 0.3514(5) 0.8769(3) 0.8116(3) 0.0906(13) Uani d . 1 1 . .
    N N9 0.2729(7) 0.9927(3) 0.7186(4) 0.1155(17) Uani d . 1 1 . .
    N N10 0.0440(6) 1.0630(4) 0.6652(4) 0.1195(19) Uani d . 1 1 . .
    C C1 0.2698(5) 0.6462(3) 0.7764(3) 0.0737(13) Uani d . 1 1 . .
    H H1 0.2145 0.6602 0.8141 0.088 Uiso calc R 1 1 . .
    C C2 0.2151(7) 0.5859(4) 0.7192(3) 0.0963(18) Uani d . 1 1 . .
    H H2 0.1260 0.5586 0.7187 0.116 Uiso calc R 1 1 . .
    C C3 0.2946(7) 0.5671(4) 0.6633(4) 0.111(2) Uani d . 1 1 . .
    H H3 0.2586 0.5275 0.6227 0.134 Uiso calc R 1 1 . .
    C C4 0.4294(6) 0.6066(3) 0.6663(3) 0.0905(17) Uani d . 1 1 . .
    H H4 0.4857 0.5926 0.6292 0.109 Uiso calc R 1 1 . .
    C C5 0.4786(5) 0.6672(3) 0.7258(2) 0.0587(11) Uani d . 1 1 . .
    C C6 0.6193(5) 0.7143(3) 0.7328(2) 0.0554(10) Uani d . 1 1 . .
    C C7 0.7090(6) 0.7030(3) 0.6796(3) 0.0839(15) Uani d . 1 1 . .
    H H7 0.6829 0.6646 0.6368 0.101 Uiso calc R 1 1 . .
    C C8 0.8388(7) 0.7491(4) 0.6898(4) 0.1022(19) Uani d . 1 1 . .
    H H8 0.9012 0.7414 0.6544 0.123 Uiso calc R 1 1 . .
    C C9 0.8740(6) 0.8057(4) 0.7518(3) 0.0873(16) Uani d . 1 1 . .
    H H9 0.9601 0.8376 0.7591 0.105 Uiso calc R 1 1 . .
    C C10 0.7813(5) 0.8149(3) 0.8032(3) 0.0735(13) Uani d . 1 1 . .
    H H10 0.8064 0.8535 0.8458 0.088 Uiso calc R 1 1 . .
    C C11 0.7362(5) 0.6361(3) 0.9617(3) 0.0779(14) Uani d . 1 1 . .
    H H11 0.7867 0.6552 0.9236 0.094 Uiso calc R 1 1 . .
    C C12 0.7970(6) 0.5724(4) 1.0131(4) 0.0931(17) Uani d . 1 1 . .
    H H12 0.8868 0.5486 1.0092 0.112 Uiso calc R 1 1 . .
    C C13 0.7265(7) 0.5440(4) 1.0694(4) 0.0966(18) Uani d . 1 1 . .
    H H13 0.7674 0.5010 1.1049 0.116 Uiso calc R 1 1 . .
    C C14 0.5926(6) 0.5798(3) 1.0735(3) 0.0856(15) Uani d . 1 1 . .
    H H14 0.5419 0.5612 1.1118 0.103 Uiso calc R 1 1 . .
    C C15 0.5350(5) 0.6441(3) 1.0195(3) 0.0579(10) Uani d . 1 1 . .
    C C16 0.3902(5) 0.6855(3) 1.0189(3) 0.0592(11) Uani d . 1 1 . .
    C C17 0.3024(6) 0.6625(4) 1.0715(3) 0.0934(17) Uani d . 1 1 . .
    H H17 0.3327 0.6197 1.1093 0.112 Uiso calc R 1 1 . .
    C C18 0.1697(7) 0.7035(4) 1.0674(4) 0.117(2) Uani d . 1 1 . .
    H H18 0.1096 0.6886 1.1023 0.141 Uiso calc R 1 1 . .
    C C19 0.1276(6) 0.7660(4) 1.0117(4) 0.0999(19) Uani d . 1 1 . .
    H H19 0.0392 0.7949 1.0086 0.120 Uiso calc R 1 1 . .
    C C20 0.2176(5) 0.7856(3) 0.9603(3) 0.0763(14) Uani d . 1 1 . .
    H H20 0.1874 0.8276 0.9217 0.092 Uiso calc R 1 1 . .
    C C21 0.7146(8) 0.9118(4) 1.0047(3) 0.111(2) Uani d . 1 1 . .
    C C22 0.8884(9) 1.0045(4) 1.0761(4) 0.110(2) Uani d . 1 1 . .
    C C23 0.3004(7) 0.9280(4) 0.7692(4) 0.0995(19) Uani d . 1 1 . .
    C C24 0.1368(8) 1.0230(4) 0.6921(4) 0.0939(18) Uani d . 1 1 . .
loop_
    _atom_site_aniso_label
    _atom_site_aniso_U_11
    _atom_site_aniso_U_22
    _atom_site_aniso_U_33
    _atom_site_aniso_U_12
    _atom_site_aniso_U_13
    _atom_site_aniso_U_23
    Mn1 0.0651(4) 0.0580(4) 0.0505(4) -0.0031(3) 0.0195(3) -0.0076(3)
    N1 0.061(2) 0.064(2) 0.0530(19) -0.0087(18) 0.0151(17) -0.0104(17)
    N2 0.057(2) 0.068(2) 0.0509(19) -0.0071(17) 0.0158(16) -0.0019(17)
    N3 0.061(2) 0.064(2) 0.057(2) 0.0070(18) 0.0188(18) -0.0044(18)
    N4 0.063(2) 0.061(2) 0.057(2) 0.0064(18) 0.0209(18) -0.0025(18)
    N5 0.116(4) 0.076(3) 0.063(2) -0.029(3) 0.025(2) -0.012(2)
    N6 0.095(7) 0.090(6) 0.102(7) -0.020(6) 0.043(6) -0.047(6)
    N6A 0.189(13) 0.124(10) 0.090(7) -0.084(10) -0.006(8) 0.027(7)
    N7 0.090(4) 0.086(4) 0.154(5) 0.011(3) -0.029(4) -0.035(3)
    N8 0.108(4) 0.084(3) 0.081(3) 0.023(3) 0.026(3) 0.011(3)
    N9 0.123(4) 0.112(4) 0.115(4) 0.027(4) 0.036(4) 0.029(4)
    N10 0.102(4) 0.140(5) 0.118(4) 0.010(4) 0.030(4) 0.028(4)
    C1 0.070(3) 0.094(3) 0.060(3) -0.023(3) 0.022(2) -0.018(3)
    C2 0.098(4) 0.112(4) 0.084(4) -0.050(4) 0.032(3) -0.035(3)
    C3 0.129(5) 0.116(5) 0.093(4) -0.058(4) 0.036(4) -0.054(4)
    C4 0.104(4) 0.101(4) 0.076(3) -0.030(3) 0.040(3) -0.040(3)
    C5 0.065(3) 0.063(3) 0.048(2) -0.005(2) 0.015(2) -0.007(2)
    C6 0.060(3) 0.060(2) 0.046(2) 0.000(2) 0.0113(19) -0.003(2)
    C7 0.089(4) 0.099(4) 0.074(3) -0.016(3) 0.039(3) -0.022(3)
    C8 0.098(4) 0.132(5) 0.096(4) -0.023(4) 0.061(4) -0.024(4)
    C9 0.068(3) 0.115(4) 0.084(4) -0.025(3) 0.029(3) -0.005(3)
    C10 0.070(3) 0.089(3) 0.062(3) -0.019(3) 0.017(2) -0.008(3)
    C11 0.071(3) 0.085(3) 0.082(3) 0.020(3) 0.028(3) 0.003(3)
    C12 0.075(4) 0.096(4) 0.103(4) 0.033(3) 0.012(3) 0.002(4)
    C13 0.086(4) 0.090(4) 0.110(5) 0.025(3) 0.019(4) 0.032(4)
    C14 0.089(4) 0.081(3) 0.085(3) 0.007(3) 0.020(3) 0.020(3)
    C15 0.061(3) 0.054(2) 0.057(2) 0.000(2) 0.012(2) -0.004(2)
    C16 0.063(3) 0.063(3) 0.054(2) -0.003(2) 0.017(2) -0.006(2)
    C17 0.089(4) 0.107(4) 0.097(4) 0.013(3) 0.046(3) 0.031(3)
    C18 0.102(5) 0.144(6) 0.132(5) 0.027(4) 0.078(4) 0.039(5)
    C19 0.083(4) 0.115(5) 0.116(5) 0.025(3) 0.052(4) 0.005(4)
    C20 0.074(3) 0.081(3) 0.080(3) 0.020(3) 0.031(3) 0.001(3)
    C21 0.178(7) 0.111(5) 0.053(3) -0.087(5) 0.044(4) -0.023(3)
    C22 0.162(7) 0.082(4) 0.073(4) -0.045(4) 0.004(4) -0.008(3)
    C23 0.114(5) 0.096(4) 0.096(4) 0.032(4) 0.040(4) 0.024(4)
    C24 0.104(5) 0.092(4) 0.093(4) 0.027(4) 0.038(4) 0.025(3)
_geom_special_details
;
All e.s.d.'s (except the e.s.d. in the dihedral angle between two l.s. planes)
are estimated using the full covariance matrix. The cell e.s.d.'s are taken
into account individually in the estimation of e.s.d.'s in distances, angles
and torsion angles; correlations between e.s.d.'s in cell parameters are only
used when they are defined by crystal symmetry. An approximate (isotropic)
treatment of cell e.s.d.'s is used for estimating e.s.d.'s involving l.s.
planes.
;
loop_
    _geom_bond_atom_site_label_1
    _geom_bond_atom_site_label_2
    _geom_bond_site_symmetry_2
    _geom_bond_distance
    _geom_bond_publ_flag
    Mn1 N5 . 2.161(5) ?
    Mn1 N8 . 2.172(5) ?
    Mn1 N2 . 2.267(3) ?
    Mn1 N4 . 2.270(3) ?
    Mn1 N1 . 2.277(3) ?
    Mn1 N3 . 2.326(4) ?
    N1 C5 . 1.346(5) ?
    N1 C1 . 1.348(5) ?
    N2 C10 . 1.350(5) ?
    N2 C6 . 1.354(5) ?
    N3 C15 . 1.337(5) ?
    N3 C11 . 1.344(5) ?
    N4 C16 . 1.343(5) ?
    N4 C20 . 1.347(5) ?
    N5 C21 . 1.099(6) ?
    N6 C21 . 1.379(10) ?
    N6 C22 . 1.506(12) ?
    N6A C22 . 1.326(12) ?
    N6A C21 . 1.476(13) ?
    N7 C22 . 1.082(7) ?
    N8 C23 . 1.112(7) ?
    N9 C24 . 1.317(8) ?
    N9 C23 . 1.328(8) ?
    N10 C24 . 1.077(7) ?
    C1 C2 . 1.368(7) ?
    C1 H1 . 0.9300 ?
    C2 C3 . 1.357(7) ?
    C2 H2 . 0.9300 ?
    C3 C4 . 1.387(7) ?
    C3 H3 . 0.9300 ?
    C4 C5 . 1.387(6) ?
    C4 H4 . 0.9300 ?
    C5 C6 . 1.485(6) ?
    C6 C7 . 1.369(6) ?
    C7 C8 . 1.384(7) ?
    C7 H7 . 0.9300 ?
    C8 C9 . 1.357(8) ?
    C8 H8 . 0.9300 ?
    C9 C10 . 1.362(6) ?
    C9 H9 . 0.9300 ?
    C10 H10 . 0.9300 ?
    C11 C12 . 1.366(7) ?
    C11 H11 . 0.9300 ?
    C12 C13 . 1.349(8) ?
    C12 H12 . 0.9300 ?
    C13 C14 . 1.381(7) ?
    C13 H13 . 0.9300 ?
    C14 C15 . 1.391(6) ?
    C14 H14 . 0.9300 ?
    C15 C16 . 1.492(6) ?
    C16 C17 . 1.386(6) ?
    C17 C18 . 1.379(7) ?
    C17 H17 . 0.9300 ?
    C18 C19 . 1.359(8) ?
    C18 H18 . 0.9300 ?
    C19 C20 . 1.371(7) ?
    C19 H19 . 0.9300 ?
    C20 H20 . 0.9300 ?
loop_
    _geom_angle_atom_site_label_1
    _geom_angle_atom_site_label_2
    _geom_angle_atom_site_label_3
    _geom_angle_site_symmetry_1
    _geom_angle_site_symmetry_3
    _geom_angle
    _geom_angle_publ_flag
    N5 Mn1 N8 . . 95.14(19) ?
    N5 Mn1 N2 . . 92.87(15) ?
    N8 Mn1 N2 . . 98.21(15) ?
    N5 Mn1 N4 . . 99.18(14) ?
    N8 Mn1 N4 . . 95.75(16) ?
    N2 Mn1 N4 . . 160.64(13) ?
    N5 Mn1 N1 . . 164.60(14) ?
    N8 Mn1 N1 . . 90.74(16) ?
    N2 Mn1 N1 . . 72.18(12) ?
    N4 Mn1 N1 . . 94.36(13) ?
    N5 Mn1 N3 . . 90.18(15) ?
    N8 Mn1 N3 . . 166.36(15) ?
    N2 Mn1 N3 . . 94.05(12) ?
    N4 Mn1 N3 . . 70.96(12) ?
    N1 Mn1 N3 . . 87.33(13) ?
    C5 N1 C1 . . 118.3(4) ?
    C5 N1 Mn1 . . 117.7(3) ?
    C1 N1 Mn1 . . 124.0(3) ?
    C10 N2 C6 . . 118.0(4) ?
    C10 N2 Mn1 . . 124.2(3) ?
    C6 N2 Mn1 . . 117.7(3) ?
    C15 N3 C11 . . 118.2(4) ?
    C15 N3 Mn1 . . 117.6(3) ?
    C11 N3 Mn1 . . 124.2(3) ?
    C16 N4 C20 . . 118.2(4) ?
    C16 N4 Mn1 . . 119.3(3) ?
    C20 N4 Mn1 . . 122.5(3) ?
    C21 N5 Mn1 . . 176.8(5) ?
    C21 N6 C22 . . 105.5(8) ?
    C22 N6A C21 . . 110.0(10) ?
    C23 N8 Mn1 . . 165.3(5) ?
    C24 N9 C23 . . 121.4(6) ?
    N1 C1 C2 . . 123.5(4) ?
    N1 C1 H1 . . 118.2 ?
    C2 C1 H1 . . 118.2 ?
    C3 C2 C1 . . 117.9(5) ?
    C3 C2 H2 . . 121.0 ?
    C1 C2 H2 . . 121.0 ?
    C2 C3 C4 . . 120.4(5) ?
    C2 C3 H3 . . 119.8 ?
    C4 C3 H3 . . 119.8 ?
    C5 C4 C3 . . 118.7(5) ?
    C5 C4 H4 . . 120.6 ?
    C3 C4 H4 . . 120.6 ?
    N1 C5 C4 . . 121.1(4) ?
    N1 C5 C6 . . 116.2(3) ?
    C4 C5 C6 . . 122.8(4) ?
    N2 C6 C7 . . 121.1(4) ?
    N2 C6 C5 . . 116.2(3) ?
    C7 C6 C5 . . 122.7(4) ?
    C6 C7 C8 . . 119.6(5) ?
    C6 C7 H7 . . 120.2 ?
    C8 C7 H7 . . 120.2 ?
    C9 C8 C7 . . 119.4(5) ?
    C9 C8 H8 . . 120.3 ?
    C7 C8 H8 . . 120.3 ?
    C8 C9 C10 . . 118.9(5) ?
    C8 C9 H9 . . 120.5 ?
    C10 C9 H9 . . 120.5 ?
    N2 C10 C9 . . 122.9(5) ?
    N2 C10 H10 . . 118.6 ?
    C9 C10 H10 . . 118.6 ?
    N3 C11 C12 . . 122.5(5) ?
    N3 C11 H11 . . 118.8 ?
    C12 C11 H11 . . 118.8 ?
    C13 C12 C11 . . 119.8(5) ?
    C13 C12 H12 . . 120.1 ?
    C11 C12 H12 . . 120.1 ?
    C12 C13 C14 . . 119.1(5) ?
    C12 C13 H13 . . 120.5 ?
    C14 C13 H13 . . 120.5 ?
    C13 C14 C15 . . 118.9(5) ?
    C13 C14 H14 . . 120.6 ?
    C15 C14 H14 . . 120.6 ?
    N3 C15 C14 . . 121.6(4) ?
    N3 C15 C16 . . 116.0(4) ?
    C14 C15 C16 . . 122.5(4) ?
    N4 C16 C17 . . 121.2(4) ?
    N4 C16 C15 . . 116.1(4) ?
    C17 C16 C15 . . 122.7(4) ?
    C18 C17 C16 . . 119.5(5) ?
    C18 C17 H17 . . 120.3 ?
    C16 C17 H17 . . 120.3 ?
    C19 C18 C17 . . 119.3(5) ?
    C19 C18 H18 . . 120.3 ?
    C17 C18 H18 . . 120.3 ?
    C18 C19 C20 . . 118.9(5) ?
    C18 C19 H19 . . 120.6 ?
    C20 C19 H19 . . 120.6 ?
    N4 C20 C19 . . 123.0(5) ?
    N4 C20 H20 . . 118.5 ?
    C19 C20 H20 . . 118.5 ?
    N5 C21 N6 . . 147.3(9) ?
    N5 C21 N6A . . 146.5(10) ?
    N6 C21 N6A . . 65.6(7) ?
    N7 C22 N6A . . 143.0(11) ?
    N7 C22 N6 . . 150.9(8) ?
    N6A C22 N6 . . 65.9(7) ?
    N8 C23 N9 . . 166.4(7) ?
    N10 C24 N9 . . 162.7(8) ?
data_global
_journal_date_recd_electronic     2012-03-20
_journal_date_accepted     2012-04-01
_journal_name_full     'Acta Crystallographica, Section E'
_journal_year     2012
_journal_volume     68
_journal_issue      5
_journal_page_first     m569
_journal_page_last     m569
_journal_paper_category     QM
_journal_paper_doi     10.1107/S1600536812014183
_journal_coeditor_code     LH5441
_publ_contact_author_name     'Haixia Wang'
_publ_contact_author_address
;
Department of Chemistry and Environmental Science,
Henan Normal University, Xinxiang 453007
People's Republic of China
;
_publ_contact_author_email     xxhxwang@126.com
_publ_contact_author_Phone     ?
_publ_section_title
;\
Bis(2,2'-bipyridyl-\k^2^<i>N</i>,<i>N</i>')bis(dicyanamido-\k<i>N</i>)\
manganese(II)
;
loop_
    _publ_author_name
    _publ_author_address
    'Haixia Wang'
;
Department of Chemistry and Environmental Science,
Henan Normal University, Xinxiang 453007
People's Republic of China
;
    'Shaohong Wang'
;
Department of Chemistry and Environmental Science,
Henan Normal University, Xinxiang 453007
People's Republic of China
;
    'Yuehe Lang'
;
Department of Chemistry and Environmental Science,
Henan Normal University, Xinxiang 453007
People's Republic of China
;
