# Supplementary material for: Bis(2,2′-bipyridyl-κ2 N,N′)bis­(dicyanamido-κN)manganese(II)
Source: Acta Crystallogr Sect E Struct Rep Online. 2012 Apr 13;68(Pt 5):m569. doi: 10.1107/S1600536812014183 (PMC3344319; doi:10.1107/S1600536812014183)
Supplement: Supplementary file 2 [file e-68-0m569-Isup2.hkl]

# 
# h,k,l, Fc-squared, Fo-squared, sigma(Fo-squared) and status flag 
# 
data_I
_shelx_title ' 1 in P2(1)/c' 
_shelx_refln_list_code          4 
_shelx_F_calc_maximum      340.04 
_exptl_crystal_F_000      1020.00 
_reflns_d_resolution_high  0.8406 
 
loop_ 
 _symmetry_equiv_pos_as_xyz 
 'x, y, z' 
 '-x, y+1/2, -z+1/2' 
 '-x, -y, -z' 
 'x, -y-1/2, z-1/2' 
 
_cell_length_a     9.2318 
_cell_length_b    16.1437 
_cell_length_c    16.6705 
_cell_angle_alpha  90.000 
_cell_angle_beta  104.439 
_cell_angle_gamma  90.000 
 
_shelx_F_squared_multiplier     1.000 
 
loop_ 
 _refln_index_h 
 _refln_index_k 
 _refln_index_l 
 _refln_F_squared_calc 
 _refln_F_squared_meas 
 _refln_F_squared_sigma 
 _refln_observed_status 
   2   0   0     6944.43     6124.66    159.09 o 
   3   0   0      235.82      300.56      8.39 o 
   4   0   0     1146.29      895.50     18.24 o 
   5   0   0     1286.97     1299.00     25.42 o 
   6   0   0     1143.43     1231.63     26.06 o 
   7   0   0      390.09      316.40     14.43 o 
   8   0   0      897.52      996.09     32.62 o 
   9   0   0      293.68      304.35     27.87 o 
  10   0   0      110.00       81.79     25.94 o 
   1   1   0       62.55       45.11      9.25 o 
   2   1   0      175.17      166.42      5.65 o 
   3   1   0        6.78        2.47      1.85 o 
   4   1   0       36.83       42.01      3.42 o 
   5   1   0       16.83        8.41      3.43 o 
   6   1   0       12.32       -0.29      4.27 o 
   7   1   0       14.07       13.12      5.60 o 
   8   1   0        0.53       -1.95      6.67 o 
   9   1   0        3.39      -12.84      8.56 o 
  10   1   0        0.11      -19.70     20.90 o 
   0   2   0    22781.54    22880.48    561.51 o 
   1   2   0    27376.74    31042.76    535.96 o 
   2   2   0     4257.30     3916.34     50.22 o 
   3   2   0     5556.19     5215.18     60.18 o 
   4   2   0      336.73      354.44      7.35 o 
   5   2   0      320.12      260.05      7.95 o 
   6   2   0     1835.05     1804.98     26.33 o 
   7   2   0     1440.38     1584.75     31.25 o 
   8   2   0      532.99      573.18     18.05 o 
   9   2   0      107.31       80.04     12.21 o 
  10   2   0       49.05       86.00     27.51 o 
   1   3   0      153.82      139.96      4.17 o 
   2   3   0     1026.09      918.97     14.72 o 
   3   3   0      330.23      330.24      7.31 o 
   4   3   0      410.25      390.49      7.64 o 
   5   3   0       67.57       91.51      4.93 o 
   6   3   0       29.26       34.37      5.03 o 
   7   3   0        6.66        6.91      6.35 o 
   8   3   0        0.48       -9.20      7.24 o 
   9   3   0        1.26       -8.14      9.41 o 
  10   3   0        1.16      -32.61     21.74 o 
   0   4   0     4235.30     4086.50    104.86 o 
   1   4   0     1452.83     1650.11     23.03 o 
   2   4   0      917.39      949.30     15.50 o 
   3   4   0     2136.36     2180.52     31.46 o 
   4   4   0       10.56       -0.04      3.04 o 
   5   4   0     1253.96     1259.70     17.51 o 
   6   4   0     1172.09     1391.11     24.29 o 
   7   4   0      294.47      255.13     12.07 o 
   8   4   0      201.31      179.47     12.07 o 
   9   4   0       12.36       13.32     10.39 o 
  10   4   0       13.27        6.03     18.20 o 
   1   5   0      237.44      236.13      6.33 o 
   2   5   0        0.03        2.62      2.49 o 
   3   5   0       63.95       68.63      4.95 o 
   4   5   0        0.77       -4.36      3.90 o 
   5   5   0        9.30       -6.63      4.42 o 
   6   5   0        3.34        3.10      5.93 o 
   7   5   0        0.12       -2.73      6.41 o 
   8   5   0       49.61       29.59      8.45 o 
   9   5   0       12.46       -1.25     10.03 o 
  10   5   0        6.72      -19.23     21.50 o 
   0   6   0      253.95      315.71      7.90 o 
   1   6   0        6.30       26.67      3.02 o 
   2   6   0      208.33      172.71      7.63 o 
   3   6   0       53.51       70.57      7.75 o 
   4   6   0       16.23       -0.40      4.08 o 
   5   6   0       15.55       24.47      5.73 o 
   6   6   0      612.17      605.21     24.35 o 
   7   6   0      197.52      194.80     11.33 o 
   8   6   0        9.26       -3.01      7.57 o 
   9   6   0        8.46       11.76     14.13 o 
  10   6   0        0.03       19.58     27.14 o 
   1   7   0      156.65      177.08      6.40 o 
   2   7   0       95.81      102.40      5.50 o 
   3   7   0       46.04       67.57      5.34 o 
   4   7   0        0.02       -2.79      4.25 o 
   5   7   0        5.99       -2.70      4.92 o 
   6   7   0        0.00       -2.82      5.69 o 
   7   7   0       15.51       18.26      7.22 o 
   8   7   0       14.21        3.68      8.16 o 
   9   7   0        0.00       -2.35     10.29 o 
   0   8   0      762.44      943.48     18.14 o 
   1   8   0       15.20       34.80      3.86 o 
   2   8   0      158.56      154.56      7.08 o 
   3   8   0       57.62       77.59      5.93 o 
   4   8   0      175.69      152.56      8.49 o 
   5   8   0      478.16      431.52     32.54 o 
   6   8   0       77.03       59.58      7.75 o 
   7   8   0        4.19       -8.34      8.62 o 
   8   8   0        1.04       18.18      8.65 o 
   9   8   0       14.68        7.66     10.33 o 
   1   9   0        7.12       13.09      3.79 o 
   2   9   0       32.75       18.07      4.05 o 
   3   9   0        0.00       -1.81      3.96 o 
   4   9   0      181.52      161.99     10.25 o 
   5   9   0       56.83       59.54      7.19 o 
   6   9   0       19.06       17.43      6.55 o 
   7   9   0        2.60        6.02      7.43 o 
   8   9   0        0.00       -3.65      8.42 o 
   9   9   0        3.38      -13.62     10.17 o 
   0  10   0      163.65      143.92      9.70 o 
   1  10   0      269.57      233.65      8.63 o 
   2  10   0       94.08       95.13      6.49 o 
   3  10   0      725.55      797.19     19.95 o 
   4  10   0        4.81        0.60      5.00 o 
   5  10   0        0.58        9.72      5.85 o 
   6  10   0       21.08       12.49      6.72 o 
   7  10   0       19.68       40.03     12.48 o 
   8  10   0       23.74       21.36      9.05 o 
   9  10   0       27.34       40.56     12.17 o 
   1  11   0       10.53       45.42      5.22 o 
   2  11   0       17.32       -1.13      4.29 o 
   3  11   0      125.36      147.23      8.60 o 
   4  11   0      396.11      366.56     18.88 o 
   5  11   0       12.05        6.14      6.15 o 
   6  11   0       85.61       94.24      9.72 o 
   7  11   0        5.87       12.03      8.41 o 
   8  11   0        0.03       -8.80      9.25 o 
   0  12   0      103.05      105.70     15.13 o 
   1  12   0      246.86      220.10     11.19 o 
   2  12   0      448.31      440.25     13.13 o 
   3  12   0      100.95       91.08      7.81 o 
   4  12   0      245.63      249.10     15.15 o 
   5  12   0       67.00       71.48     10.74 o 
   6  12   0      140.75      148.19     11.37 o 
   7  12   0       63.95       64.56     10.85 o 
   8  12   0       50.10       21.73     11.06 o 
   1  13   0       28.32       13.54      7.73 o 
   2  13   0      121.29      152.10     12.55 o 
   3  13   0       39.63       50.95      7.31 o 
   4  13   0        0.89       -8.88      5.92 o 
   5  13   0        0.45       -6.21      8.14 o 
   6  13   0        2.37        3.14      7.75 o 
   7  13   0        0.19       -5.02     11.81 o 
   0  14   0      696.00      616.89     32.67 o 
   1  14   0      296.18      262.70     16.63 o 
   2  14   0       88.58       99.64     12.73 o 
   3  14   0      268.88      270.92     14.80 o 
   4  14   0      485.42      505.94     22.39 o 
   5  14   0      354.96      360.32     21.80 o 
   6  14   0       82.93      117.07     18.68 o 
   7  14   0       54.67       42.01     11.58 o 
   1  15   0       12.42        7.08      9.61 o 
   2  15   0      200.69      167.07     15.83 o 
   3  15   0      235.08      262.30     18.66 o 
   4  15   0        5.06       -3.36      8.71 o 
   5  15   0       36.37       20.47      9.97 o 
   6  15   0        3.66       -1.10     14.90 o 
   0  16   0       62.17       67.38     18.86 o 
   1  16   0      168.89      163.66     16.22 o 
   2  16   0      215.48      296.32     19.33 o 
   3  16   0      344.14      411.58     22.51 o 
   4  16   0      277.02      271.53     21.32 o 
   5  16   0       95.53       96.04     22.38 o 
   1  17   0        1.24      -16.17     10.78 o 
   2  17   0       52.47       66.09     21.32 o 
   3  17   0        2.66        6.08     11.73 o 
   4  17   0       11.58      -12.06     11.74 o 
   0  18   0       41.63       45.52     20.18 o 
   1  18   0       62.03       83.23     15.79 o 
   2  18   0      125.30      142.54     17.82 o 
   3  18   0       50.59       23.53     14.12 o 
   1  19   0        0.01      -10.23     13.29 o 
 -10   1   1        0.08      -28.83     20.66 o 
  -9   1   1        1.16      -13.56      9.04 o 
  -8   1   1        1.62       -2.35      5.60 o 
  -7   1   1      103.21      138.55      8.15 o 
  -6   1   1      329.27      271.54     27.91 o 
  -5   1   1       32.46        7.92      2.95 o 
  -4   1   1     1393.29     1215.90     40.91 o 
  -3   1   1       11.67        2.68      1.60 o 
  -1   1   1       69.13       34.50      1.95 o 
   0   1   1       28.24       37.26      7.93 o 
   1   1   1     1273.19     1307.69     25.22 o 
   2   1   1     1443.75     1847.88     25.49 o 
   3   1   1      362.28      587.57      9.04 o 
   4   1   1     1897.46     1956.39     23.65 o 
   5   1   1      616.67      876.22     14.08 o 
   6   1   1      242.18      156.97      7.26 o 
   7   1   1        0.10       -8.06      5.37 o 
   8   1   1       50.99       55.42      8.31 o 
   9   1   1       19.02       26.84      9.90 o 
  10   1   1        0.07      -30.45     20.30 o 
 -10   2   1        0.05      -30.09     20.06 o 
  -9   2   1       37.05       -5.76     12.18 o 
  -8   2   1        9.53       10.27      5.86 o 
  -7   2   1      128.42      154.57      9.35 o 
  -6   2   1      625.91      707.85     15.52 o 
  -5   2   1      272.44      348.41     20.83 o 
  -4   2   1     1281.68     1499.79     52.83 o 
  -3   2   1      278.41      223.52     15.41 o 
  -2   2   1       58.85       38.82      3.50 o 
  -1   2   1      403.12      403.57     13.09 o 
   0   2   1      175.82       91.93      3.80 o 
   1   2   1      151.25       95.58      3.47 o 
   2   2   1        8.20       21.98      3.29 o 
   3   2   1      215.29      322.83      7.26 o 
   4   2   1      616.12      553.46     10.57 o 
   5   2   1     1613.99     1739.61     28.14 o 
   6   2   1      422.04      450.66     11.02 o 
   7   2   1      125.70      155.95      9.44 o 
   8   2   1       16.88       -1.19      7.03 o 
   9   2   1        1.28       -3.79     10.59 o 
  10   2   1        1.63      -33.15     22.10 o 
 -10   3   1       10.93       -9.17     17.60 o 
  -9   3   1       24.00      -10.62     12.12 o 
  -8   3   1       27.99       41.42     11.33 o 
  -7   3   1      465.33      422.68     15.49 o 
  -6   3   1      218.93      237.08      9.25 o 
  -5   3   1       67.19       62.13      6.93 o 
  -4   3   1      251.54      195.93      6.07 o 
  -3   3   1      326.93      266.32      6.97 o 
  -2   3   1     1918.50     2327.77     36.77 o 
  -1   3   1     1374.77     1331.09     18.48 o 
   0   3   1      316.92      341.69      9.04 o 
   1   3   1     3744.91     3707.10     47.41 o 
   2   3   1      597.23      738.06     12.84 o 
   3   3   1     2367.86     2751.63     38.31 o 
   4   3   1     1651.08     1785.42     24.80 o 
   5   3   1      987.23      925.70     16.46 o 
   6   3   1      444.85      529.13     15.10 o 
   7   3   1      209.32      212.75     13.20 o 
   8   3   1       17.52       -2.38      7.86 o 
   9   3   1        3.59      -14.66     10.35 o 
  10   3   1        0.72      -28.35     24.26 o 
 -10   4   1        0.33       14.74     18.56 o 
  -9   4   1       49.75        2.89     18.92 o 
  -8   4   1        7.77       -5.59      6.37 o 
  -7   4   1      439.29      443.06     23.58 o 
  -6   4   1      311.65      263.41     12.55 o 
  -5   4   1      450.54      503.09     10.51 o 
  -4   4   1      114.41      129.49     18.84 o 
  -3   4   1     4542.62     4023.63    159.49 o 
  -2   4   1      689.54      798.33     16.38 o 
  -1   4   1      451.65      484.51      8.83 o 
   0   4   1     1961.13     1761.45     34.44 o 
   1   4   1     7856.14     7380.04     91.89 o 
   2   4   1        6.97        4.77      2.59 o 
   3   4   1     3365.21     2886.45     53.29 o 
   4   4   1      926.11     1112.71     20.80 o 
   5   4   1      519.59      527.83     13.89 o 
   6   4   1      777.23      750.35     18.18 o 
   7   4   1      187.00      193.40     11.33 o 
   8   4   1       71.69      122.63     11.06 o 
   9   4   1        0.27      -13.33     10.64 o 
  10   4   1        1.72      -36.57     24.38 o 
 -10   5   1       39.93       35.06     15.79 o 
  -9   5   1        0.80      -13.09     12.31 o 
  -8   5   1        6.16       -9.80      6.54 o 
  -7   5   1      232.39      226.98     37.07 o 
  -6   5   1      545.48      521.57     14.48 o 
  -5   5   1     1526.66     1583.09     38.16 o 
  -4   5   1     3409.73     3596.37     50.49 o 
  -3   5   1     1755.95     1737.00     26.14 o 
  -2   5   1     1348.46     1323.79     20.27 o 
  -1   5   1     1162.75      872.90     14.10 o 
   0   5   1     1073.65     1174.77     21.03 o 
   1   5   1      257.22      227.48      7.11 o 
   2   5   1     1405.26     1390.55     21.62 o 
   3   5   1     4045.25     3949.35     53.66 o 
   4   5   1     1841.32     2057.85     49.50 o 
   5   5   1      329.62      351.48     11.77 o 
   6   5   1       85.97       72.46      7.93 o 
   7   5   1      238.95      229.30     12.14 o 
   8   5   1      122.87      116.11     10.99 o 
   9   5   1       17.15       23.86     12.06 o 
  10   5   1        1.16      -31.23     24.38 o 
 -10   6   1       44.85       66.90     17.62 o 
  -9   6   1        1.15       -6.63      9.65 o 
  -8   6   1       47.36       41.51      8.35 o 
  -7   6   1      137.02      156.65     10.17 o 
  -6   6   1      431.76      471.04     14.04 o 
  -5   6   1      450.13      474.47     20.63 o 
  -4   6   1     3392.28     3176.38     59.13 o 
  -3   6   1     3555.95     3808.10     51.69 o 
  -2   6   1     2146.22     2167.16     31.04 o 
  -1   6   1       79.08       77.22      4.22 o 
   0   6   1     1610.31     1536.02     19.67 o 
   1   6   1     1010.05      880.74     15.02 o 
   2   6   1      100.17      106.22      5.47 o 
   3   6   1     2094.68     2255.47     35.96 o 
   4   6   1     1446.62     1321.98     45.02 o 
   5   6   1      687.36      659.88     24.62 o 
   6   6   1      134.38      166.24     12.14 o 
   7   6   1      111.30      138.98     10.52 o 
   8   6   1       56.93       31.66      9.42 o 
   9   6   1        6.77       15.09     12.15 o 
 -10   7   1       59.34       57.42     17.67 o 
  -9   7   1       43.07       42.76     11.13 o 
  -8   7   1       58.88       87.39     11.06 o 
  -7   7   1      137.33      139.61     13.85 o 
  -6   7   1      272.19      286.00     16.66 o 
  -5   7   1     1902.16     1865.58     77.30 o 
  -4   7   1     2589.02     2580.08     80.58 o 
  -3   7   1     1502.53     1462.53     23.90 o 
  -2   7   1      761.29      743.92     14.14 o 
  -1   7   1      763.41      911.18     15.56 o 
   0   7   1     3547.65     3197.33     38.18 o 
   1   7   1     3815.77     3484.99     41.00 o 
   2   7   1      813.95      919.99     16.87 o 
   3   7   1     1086.26     1069.07     17.42 o 
   4   7   1     2210.87     2134.69     69.26 o 
   5   7   1      601.63      588.51     22.45 o 
   6   7   1      290.89      284.76     12.66 o 
   7   7   1        5.57       11.10      7.59 o 
   8   7   1      203.72      196.22     12.99 o 
   9   7   1       15.92       -4.19     13.52 o 
  -9   8   1       75.08       93.48     12.70 o 
  -8   8   1       69.27       78.53     11.46 o 
  -7   8   1      177.64      143.47     10.18 o 
  -6   8   1      524.60      495.36     30.01 o 
  -5   8   1      715.78      635.83     25.85 o 
  -4   8   1      224.17      251.48     10.28 o 
  -3   8   1     1779.38     1851.00     50.85 o 
  -2   8   1     1317.20     1176.94     21.25 o 
  -1   8   1     1931.48     1875.86     27.92 o 
   0   8   1     1534.52     1672.42     22.11 o 
   1   8   1     1403.01     1369.66     21.14 o 
   2   8   1      791.09      754.57     15.19 o 
   3   8   1      847.57      845.76     20.58 o 
   4   8   1      625.17      626.77     23.77 o 
   5   8   1      552.24      583.28     30.23 o 
   6   8   1      188.21      167.90     10.61 o 
   7   8   1      143.77      150.98     11.31 o 
   8   8   1      121.63      134.02     12.10 o 
   9   8   1        4.41      -19.89     13.26 o 
  -9   9   1       88.80       83.43     12.63 o 
  -8   9   1      118.27       97.97     11.98 o 
  -7   9   1       34.30       44.40      8.15 o 
  -6   9   1       85.08       93.29      8.48 o 
  -5   9   1      369.93      308.25     16.23 o 
  -4   9   1      321.40      321.85     11.17 o 
  -3   9   1      438.09      437.67     12.11 o 
  -2   9   1      659.45      620.45     13.65 o 
  -1   9   1     4492.50     4158.12     56.40 o 
   0   9   1     6396.37     6781.27     77.94 o 
   1   9   1      808.95      830.00     16.05 o 
   2   9   1      300.93      256.51      9.21 o 
   3   9   1     1051.39     1073.62     20.85 o 
   4   9   1       74.89       62.81      6.74 o 
   5   9   1       41.43       34.98      6.95 o 
   6   9   1        2.31        0.42      6.43 o 
   7   9   1      288.27      306.33     37.41 o 
   8   9   1       94.74       91.98     13.53 o 
   9   9   1       14.16       20.72     15.20 o 
  -9  10   1        3.87        4.35     10.40 o 
  -8  10   1       59.11       30.10     10.24 o 
  -7  10   1      205.43      216.11     22.40 o 
  -6  10   1       19.70       16.50      6.38 o 
  -5  10   1      143.09      181.20      9.95 o 
  -4  10   1      447.35      447.87     13.26 o 
  -3  10   1      366.57      293.89     10.55 o 
  -2  10   1     1646.51     1834.10     36.65 o 
  -1  10   1     1079.06     1064.21     19.16 o 
   0  10   1     1499.06     1214.14     18.09 o 
   1  10   1     1371.66     1420.69     30.29 o 
   2  10   1      238.02      281.54     17.72 o 
   3  10   1      112.23      105.96     11.27 o 
   4  10   1      316.98      312.26     30.10 o 
   5  10   1      159.99      166.85     18.83 o 
   6  10   1      429.71      459.76     37.29 o 
   7  10   1      208.82      232.05     16.11 o 
   8  10   1       21.70        7.97     11.06 o 
  -8  11   1       43.50       37.42     10.90 o 
  -7  11   1      101.37       87.91      9.80 o 
  -6  11   1       47.41       38.49      7.72 o 
  -5  11   1        1.50       -4.96      5.35 o 
  -4  11   1       89.04       88.55     10.36 o 
  -3  11   1      231.60      224.40     10.02 o 
  -2  11   1      612.24      591.43     14.48 o 
  -1  11   1      657.13      630.05     42.71 o 
   0  11   1      729.64      637.41     16.10 o 
   1  11   1      535.70      507.16     15.13 o 
   2  11   1      796.46      844.36     21.00 o 
   3  11   1        2.91       -1.02      5.46 o 
   4  11   1      408.63      345.39     16.24 o 
   5  11   1       54.13       48.92      7.74 o 
   6  11   1      394.24      389.32     39.67 o 
   7  11   1       99.48       87.76     17.94 o 
   8  11   1       31.41       13.36     11.40 o 
  -8  12   1        1.56      -15.44     14.22 o 
  -7  12   1       56.66       59.07      9.74 o 
  -6  12   1       77.69       96.89      9.73 o 
  -5  12   1       23.22       14.23      8.84 o 
  -4  12   1        8.99        1.93      5.65 o 
  -3  12   1      106.99      134.19      8.74 o 
  -2  12   1      427.55      357.92     20.35 o 
  -1  12   1      208.34      188.34     12.89 o 
   0  12   1      321.29      421.86     17.88 o 
   1  12   1      936.06      871.17     22.05 o 
   2  12   1      218.13      191.42     11.27 o 
   3  12   1       20.42       32.30      7.55 o 
   4  12   1       76.75       83.89      8.36 o 
   5  12   1      222.36      256.22     20.32 o 
   6  12   1       59.65       57.84     13.35 o 
   7  12   1        4.24      -15.12     10.08 o 
   8  12   1        0.63      -15.67     12.27 o 
  -7  13   1        2.82       -0.74      8.00 o 
  -6  13   1       43.24       39.60      8.62 o 
  -5  13   1      125.18      116.22      8.70 o 
  -4  13   1        6.94        5.20      6.10 o 
  -3  13   1      106.63      105.43      8.49 o 
  -2  13   1        0.52       -3.37      4.93 o 
  -1  13   1       25.56        8.93      4.79 o 
   0  13   1       81.43       96.47     11.21 o 
   1  13   1       27.52       31.83      8.92 o 
   2  13   1       51.04       57.75      8.70 o 
   3  13   1        8.66        6.02      7.69 o 
   4  13   1        1.32        1.16     11.31 o 
   5  13   1      119.50      148.01     19.61 o 
   6  13   1       13.82       15.05      9.99 o 
   7  13   1       13.58        1.61     10.60 o 
  -7  14   1        3.34       -4.89      9.25 o 
  -6  14   1       20.01       12.56     10.85 o 
  -5  14   1       53.15       51.23     10.72 o 
  -4  14   1       61.26       44.62      8.11 o 
  -3  14   1      156.15      195.23     10.99 o 
  -2  14   1        9.18       27.14      7.22 o 
  -1  14   1       57.47       73.40     11.18 o 
   0  14   1        0.09       -0.36      8.32 o 
   1  14   1       43.45       52.69     10.96 o 
   2  14   1        0.05        5.52      9.26 o 
   3  14   1       20.91       10.30      8.55 o 
   4  14   1       94.90      110.02     12.06 o 
   5  14   1        7.04       -2.99      9.62 o 
   6  14   1        4.48       -7.96      9.42 o 
   7  14   1        1.52      -14.98     10.43 o 
  -6  15   1        3.52       -8.39      8.13 o 
  -5  15   1        0.77        9.07      7.91 o 
  -4  15   1       61.51       61.38      9.19 o 
  -3  15   1       64.95       96.25     10.90 o 
  -2  15   1        0.16      -13.32      8.88 o 
  -1  15   1       17.83       -7.60      9.67 o 
   0  15   1        0.12       -5.79      9.04 o 
   1  15   1       17.45        5.72      9.66 o 
   2  15   1       64.02       94.22     14.17 o 
   3  15   1       62.18       78.49     14.06 o 
   4  15   1       20.74       16.36      9.94 o 
   5  15   1        0.45       -7.89     10.51 o 
   6  15   1        0.36        8.41     12.40 o 
  -5  16   1        3.79      -10.63      9.36 o 
  -4  16   1        8.98       28.19     12.74 o 
  -3  16   1       41.94       47.53     13.33 o 
  -2  16   1       33.13       55.16     15.97 o 
  -1  16   1       11.07       -3.62     10.28 o 
   0  16   1        0.46      -14.06      9.37 o 
   1  16   1       11.75        6.37     11.11 o 
   2  16   1       21.08       24.58     14.53 o 
   3  16   1       24.77       10.83     12.02 o 
   4  16   1       14.33        9.06     12.06 o 
   5  16   1        8.05       -5.20      9.75 o 
  -5  17   1        0.10       -9.15     11.22 o 
  -4  17   1        7.62       17.03     12.46 o 
  -3  17   1        0.19       -9.89     11.77 o 
  -2  17   1        2.05        2.15     11.88 o 
  -1  17   1       21.78       28.06     12.07 o 
   0  17   1        1.18      -14.69      9.80 o 
   1  17   1        1.67        1.27     11.92 o 
   2  17   1        8.81        6.58     12.04 o 
   3  17   1        5.00       -1.10     12.03 o 
   4  17   1        0.02        8.67     15.37 o 
  -3  18   1        8.18        3.99     12.80 o 
  -2  18   1        9.56       15.54     12.98 o 
  -1  18   1        0.12      -13.51     11.89 o 
   0  18   1        0.32        0.04     12.48 o 
   1  18   1        4.06        3.64     12.65 o 
   2  18   1       65.72       26.75     20.36 o 
   3  18   1       24.43       17.78     13.71 o 
  -1  19   1       44.91       50.45     14.99 o 
   0  19   1       45.15       43.35     15.50 o 
   1  19   1        3.04        5.88     16.88 o 
 -10   0   2       12.79      -10.57     20.30 o 
  -9   0   2        2.13      -11.77     16.58 o 
  -8   0   2        0.41       -4.51     16.58 o 
  -7   0   2        2.13        4.52      6.96 o 
  -6   0   2        5.08       -6.66      5.31 o 
  -5   0   2      157.64      127.68      7.51 o 
  -4   0   2        6.16       -1.03      3.29 o 
  -3   0   2      111.13       36.58      6.30 o 
  -2   0   2      132.23      144.71      8.94 o 
   0   0   2       62.04       38.19      3.84 o 
   1   0   2       87.21      155.18      8.89 o 
   2   0   2       33.84        6.06      3.98 o 
   3   0   2        2.63       -4.17      3.87 o 
   4   0   2        1.15       -4.61      5.26 o 
   5   0   2      118.63      129.03     13.27 o 
   6   0   2        9.53       40.24     10.35 o 
   7   0   2        8.84       30.42     12.14 o 
   8   0   2        2.26       -8.03     11.76 o 
   9   0   2        1.30      -11.89     12.95 o 
  10   0   2        0.06       -1.56     19.70 o 
 -10   1   2      152.62      173.92     29.31 o 
  -9   1   2       28.74       17.58     12.53 o 
  -8   1   2      358.37      389.07     17.72 o 
  -7   1   2     1476.40     1579.66     22.46 o 
  -6   1   2     1839.48     1902.23     24.44 o 
  -5   1   2     5437.51     5596.15     59.46 o 
  -4   1   2     4889.73     5543.21     62.87 o 
  -3   1   2      257.61      208.10      5.89 o 
  -2   1   2    23793.58    24007.94    291.23 o 
  -1   1   2     2558.28     3034.29     76.15 o 
   0   1   2     6347.79     6962.90    172.60 o 
   1   1   2    13170.84    13615.93    331.32 o 
   2   1   2      111.55      156.53      6.89 o 
   3   1   2     1645.07     1366.21     21.74 o 
   4   1   2     1008.58     1025.58     18.90 o 
   5   1   2      155.68      153.15      8.39 o 
   6   1   2      428.44      451.44     14.38 o 
   7   1   2     1192.06     1280.59     26.64 o 
   8   1   2      533.61      562.37     18.61 o 
   9   1   2       80.76       55.12     12.82 o 
  10   1   2        1.17       -3.60     11.82 o 
 -10   2   2        0.02       -8.77     21.62 o 
  -9   2   2        0.09      -13.22     11.54 o 
  -8   2   2        0.04       -9.01      6.00 o 
  -7   2   2       22.55        9.47      4.51 o 
  -6   2   2       53.63       81.72      5.85 o 
  -5   2   2       41.84       13.35      3.25 o 
  -4   2   2        0.05       -0.10      2.30 o 
  -3   2   2        8.37        0.00      1.59 o 
  -2   2   2       12.05       -1.62      2.12 o 
  -1   2   2       37.15       84.67      3.18 o 
   0   2   2       16.02       20.15      2.45 o 
   1   2   2        0.06       -3.56      2.37 o 
   2   2   2       40.04       14.02      4.79 o 
   3   2   2       34.12       48.29      5.13 o 
   4   2   2       13.24        6.63      4.57 o 
   5   2   2       13.31       18.29      4.82 o 
   6   2   2        0.49       -8.84      5.89 o 
   7   2   2        0.00       -7.38      7.56 o 
   8   2   2        2.30       -5.48      9.75 o 
   9   2   2        1.25      -15.95     10.64 o 
  10   2   2        2.88      -19.71     15.00 o 
 -10   3   2       53.71       57.55     16.19 o 
  -9   3   2       11.79        2.14     16.58 o 
  -8   3   2       46.74        6.91      6.89 o 
  -7   3   2      651.17      681.15     17.18 o 
  -6   3   2      292.79      268.68      8.82 o 
  -5   3   2     2956.02     3296.74     59.65 o 
  -4   3   2     2209.22     1899.87     28.70 o 
  -3   3   2     6498.98     6762.35     75.30 o 
  -2   3   2       47.35       43.16      2.89 o 
  -1   3   2     6332.19     6774.37    115.96 o 
   0   3   2     7372.12     7954.22    139.85 o 
   1   3   2   115626.30   117209.48   1670.27 o 
   2   3   2     5496.81     5089.84     77.03 o 
   3   3   2     1821.97     2170.62     31.73 o 
   4   3   2     1556.34     1573.23     25.85 o 
   5   3   2      242.92      183.16      9.14 o 
   6   3   2      178.59      195.68     12.42 o 
   7   3   2      380.66      407.08     17.48 o 
   8   3   2      273.30      265.09     16.34 o 
   9   3   2       52.88       49.23     17.70 o 
  10   3   2       36.69       40.30     16.88 o 
 -10   4   2        2.79       -1.76     15.67 o 
  -9   4   2       12.00        1.12     13.01 o 
  -8   4   2        5.64       -5.82      6.70 o 
  -7   4   2       25.01       20.36      6.21 o 
  -6   4   2        5.62       -6.05      4.03 o 
  -5   4   2      160.70      201.43     11.16 o 
  -4   4   2      163.25      183.38      9.57 o 
  -3   4   2      156.84      118.15      5.19 o 
  -2   4   2       93.65       75.78      4.46 o 
  -1   4   2       93.33      100.61      4.10 o 
   0   4   2      285.91      222.77     15.67 o 
   1   4   2     3035.28     3147.15     48.81 o 
   2   4   2       61.65       55.65      6.21 o 
   3   4   2      162.73      147.15      9.19 o 
   4   4   2       97.06      149.65      7.79 o 
   5   4   2       26.40       39.24      6.17 o 
   6   4   2        1.35       -6.17      6.97 o 
   7   4   2       10.33        8.41      9.46 o 
   8   4   2        2.32      -13.31     10.06 o 
   9   4   2        1.53        4.73     12.09 o 
  10   4   2        0.03      -22.34     14.89 o 
 -10   5   2        0.09      -18.82     12.54 o 
  -9   5   2       48.22       53.99     16.70 o 
  -8   5   2        4.57       -3.65      7.63 o 
  -7   5   2      171.29      179.64     14.14 o 
  -6   5   2     1054.48     1040.29     34.33 o 
  -5   5   2     1476.48     1412.42     28.34 o 
  -4   5   2      640.69      610.74     18.88 o 
  -3   5   2     1237.55     1353.92     24.80 o 
  -2   5   2     3073.82     2837.93     38.33 o 
  -1   5   2      717.38      749.13     12.59 o 
   0   5   2      285.67      211.33      5.66 o 
   1   5   2     2654.13     2539.77     40.83 o 
   2   5   2    12034.98    13560.45    197.49 o 
   3   5   2     2872.79     2496.88     45.84 o 
   4   5   2      721.66      698.60     23.57 o 
   5   5   2       62.39       92.31      7.75 o 
   6   5   2      526.59      555.03     22.80 o 
   7   5   2      217.60      144.31     13.04 o 
   8   5   2       88.18       85.54     13.23 o 
   9   5   2       87.55       93.45     14.57 o 
 -10   6   2        0.19        5.95     14.73 o 
  -9   6   2        5.40      -14.31     12.19 o 
  -8   6   2        7.96        5.94      8.00 o 
  -7   6   2        1.64       -2.38      6.08 o 
  -6   6   2        1.85       -4.46      4.80 o 
  -5   6   2       32.57       39.36      6.37 o 
  -4   6   2      365.12      352.29     14.02 o 
  -3   6   2      502.67      593.38     12.25 o 
  -2   6   2        1.99       19.76      2.32 o 
  -1   6   2       99.83       84.45      4.32 o 
   0   6   2      111.67       59.41      6.76 o 
   1   6   2      779.89      754.30     16.07 o 
   2   6   2      130.55      141.26      7.63 o 
   3   6   2      320.73      310.41     11.79 o 
   4   6   2        0.16       -1.57      4.47 o 
   5   6   2      142.81      173.42      9.71 o 
   6   6   2       21.59       14.65      8.50 o 
   7   6   2        6.80      -12.79      8.52 o 
   8   6   2       14.80        2.23     10.96 o 
   9   6   2        2.63        4.39     12.12 o 
 -10   7   2        1.49       -5.48     13.83 o 
  -9   7   2        0.07      -14.73     11.95 o 
  -8   7   2        3.90        1.77      7.98 o 
  -7   7   2       49.86       44.67      8.82 o 
  -6   7   2      119.85       84.76      8.76 o 
  -5   7   2      835.81      893.91     39.36 o 
  -4   7   2      123.88      154.31      7.50 o 
  -3   7   2      706.21      791.32     15.34 o 
  -2   7   2     1696.09     1785.70     29.73 o 
  -1   7   2     1351.78     1450.05     22.13 o 
   0   7   2        0.48       -2.47      2.23 o 
   1   7   2      889.93      942.30     15.70 o 
   2   7   2       43.50       41.89      5.31 o 
   3   7   2       11.77        0.92      4.52 o 
   4   7   2        7.61        8.13      5.01 o 
   5   7   2      402.32      344.22     12.78 o 
   6   7   2       67.65       70.77      9.98 o 
   7   7   2       32.15       62.71     11.35 o 
   8   7   2       18.80       11.91     11.42 o 
   9   7   2        9.86       -6.26     12.36 o 
  -9   8   2        6.86       -3.67     12.37 o 
  -8   8   2       29.26       22.65      9.13 o 
  -7   8   2       26.15       23.73     13.18 o 
  -6   8   2       21.95       15.94      8.01 o 
  -5   8   2       59.06       45.14      6.25 o 
  -4   8   2        1.30       -2.24      3.94 o 
  -3   8   2       15.09       14.09      2.83 o 
  -2   8   2       62.99      100.51      5.67 o 
  -1   8   2       93.51      134.93      7.30 o 
   0   8   2      340.19      414.60      8.37 o 
   1   8   2        0.03        3.61      2.61 o 
   2   8   2      195.46      207.63      9.78 o 
   3   8   2        0.56       -3.31      5.02 o 
   4   8   2       73.57       85.59      8.52 o 
   5   8   2      306.93      341.41     23.26 o 
   6   8   2        3.29       -4.25      7.72 o 
   7   8   2        1.11      -12.75      9.49 o 
   8   8   2        0.08      -11.30     11.08 o 
   9   8   2        3.63        4.14     12.88 o 
  -9   9   2        3.21       -0.62     13.18 o 
  -8   9   2        2.91       -4.63      8.08 o 
  -7   9   2       73.01       69.24     12.74 o 
  -6   9   2       11.76       11.57      5.99 o 
  -5   9   2       59.66       89.01      7.56 o 
  -4   9   2      364.68      400.75     12.03 o 
  -3   9   2      727.55      710.72     16.96 o 
  -2   9   2      121.45       88.65      5.87 o 
  -1   9   2       28.32       56.50      4.69 o 
   0   9   2      229.97      276.17      8.69 o 
   1   9   2       47.82       34.52      3.16 o 
   2   9   2      305.04      353.00     12.58 o 
   3   9   2       44.25       52.87      5.77 o 
   4   9   2       82.44      100.59      9.19 o 
   5   9   2      219.72      204.79     12.72 o 
   6   9   2       14.90       26.67      9.19 o 
   7   9   2        3.24       19.67     10.89 o 
   8   9   2        2.39       -1.22     11.08 o 
   9   9   2       27.55       10.30     13.03 o 
  -9  10   2        7.18       -4.91     12.83 o 
  -8  10   2        1.67       -1.68      8.51 o 
  -7  10   2        7.89        4.90      6.92 o 
  -6  10   2       18.53       19.78      6.41 o 
  -5  10   2        5.64       -1.86      5.10 o 
  -4  10   2        3.87       -2.41      4.67 o 
  -3  10   2       81.06       88.19      6.73 o 
  -2  10   2       23.92        6.06      4.13 o 
  -1  10   2      179.16      154.50      8.48 o 
   0  10   2      490.09      429.51      9.38 o 
   1  10   2      142.93      165.08      7.10 o 
   2  10   2       21.61       18.53      5.61 o 
   3  10   2        9.50        8.84      5.70 o 
   4  10   2       98.33       79.19      9.05 o 
   5  10   2       12.41       12.68      7.92 o 
   6  10   2        0.41        3.14      9.49 o 
   7  10   2        0.17       -7.06     10.00 o 
   8  10   2        4.42      -13.95     10.73 o 
  -8  11   2       33.73       26.03     10.34 o 
  -7  11   2       78.42       70.10     10.56 o 
  -6  11   2       81.91       61.57      7.94 o 
  -5  11   2       67.67       89.99     15.36 o 
  -4  11   2        1.22       -5.00      4.87 o 
  -3  11   2      718.21      737.87     16.84 o 
  -2  11   2      471.07      503.91     13.13 o 
  -1  11   2       54.33        8.46      3.25 o 
   0  11   2      519.23      555.23     14.97 o 
   1  11   2     1051.55     1118.80     24.45 o 
   2  11   2      150.89      128.67      9.34 o 
   3  11   2      451.35      524.99     17.57 o 
   4  11   2      426.48      405.68     17.48 o 
   5  11   2      272.05      266.44     33.26 o 
   6  11   2      141.06      178.22     17.90 o 
   7  11   2       23.86       18.72     10.91 o 
   8  11   2       34.35       33.36     14.33 o 
  -8  12   2        1.91        2.63      9.29 o 
  -7  12   2        2.76       -4.22      8.51 o 
  -6  12   2        0.90       -5.75      6.55 o 
  -5  12   2      101.74       91.62      8.90 o 
  -4  12   2      311.71      302.31     13.68 o 
  -3  12   2       38.66       40.90      6.42 o 
  -2  12   2       19.03       27.45      5.53 o 
  -1  12   2        2.84        2.01      4.05 o 
   0  12   2       16.39       25.93      5.61 o 
   1  12   2       51.70       40.76      6.87 o 
   2  12   2       43.77       37.67      7.44 o 
   3  12   2      289.10      318.89     15.15 o 
   4  12   2      532.69      533.86     66.17 o 
   5  12   2       17.29       15.43      9.38 o 
   6  12   2        6.18      -11.65      8.98 o 
   7  12   2        1.08       -5.37     10.27 o 
  -8  13   2       64.68       51.03     12.26 o 
  -7  13   2      130.08      125.47     13.05 o 
  -6  13   2      225.20      252.74     25.47 o 
  -5  13   2       58.19       62.85      8.36 o 
  -4  13   2      184.27      182.98     10.46 o 
  -3  13   2      152.79      109.06     10.18 o 
  -2  13   2      488.81      489.49     14.23 o 
  -1  13   2      543.59      634.98     17.89 o 
   0  13   2      619.97      554.30     21.21 o 
   1  13   2      216.70      185.74     14.24 o 
   2  13   2      406.99      420.77     16.21 o 
   3  13   2      299.74      311.16     15.22 o 
   4  13   2      660.37      715.14     54.92 o 
   5  13   2      272.87      279.51     29.64 o 
   6  13   2       32.06       22.54     10.43 o 
   7  13   2       21.74       10.15     16.01 o 
  -7  14   2        0.20      -13.47      8.98 o 
  -6  14   2       16.92        9.87      7.98 o 
  -5  14   2        0.36       -4.27      6.68 o 
  -4  14   2      142.18      137.57     10.10 o 
  -3  14   2      397.73      396.52     13.99 o 
  -2  14   2       24.81       17.57      8.60 o 
  -1  14   2        0.30       -2.69      7.74 o 
   0  14   2        8.32       10.36      8.53 o 
   1  14   2        7.20        0.57      8.48 o 
   2  14   2       15.90        1.77      9.90 o 
   3  14   2      135.07      119.84     17.12 o 
   4  14   2        0.11       -3.12      8.17 o 
   5  14   2        6.05        2.11      9.07 o 
   6  14   2        0.88      -10.04     14.94 o 
  -6  15   2      137.33      133.47     17.56 o 
  -5  15   2      289.33      298.37     20.61 o 
  -4  15   2      148.25      155.04     11.90 o 
  -3  15   2      200.79      257.95     14.24 o 
  -2  15   2      139.49      156.65     11.50 o 
  -1  15   2      317.66      245.03     16.56 o 
   0  15   2      134.69      162.80     15.49 o 
   1  15   2      113.37      148.46     15.16 o 
   2  15   2      228.60      191.38     24.20 o 
   3  15   2      528.39      523.61     29.07 o 
   4  15   2      147.70      169.22     24.38 o 
   5  15   2       70.35       75.53     23.53 o 
   6  15   2       20.85        9.40     10.89 o 
  -6  16   2        0.55      -10.77      8.24 o 
  -5  16   2       21.67       15.65      8.53 o 
  -4  16   2       23.48       16.53     16.15 o 
  -3  16   2        4.43        2.73      8.58 o 
  -2  16   2        0.71       -8.88     13.87 o 
  -1  16   2        5.77       -9.28     10.15 o 
   0  16   2        2.77       -4.69     10.05 o 
   1  16   2        0.47        8.94     11.08 o 
   2  16   2        3.32       17.57     12.09 o 
   3  16   2       15.16       26.40     12.76 o 
   4  16   2       21.15       20.26     11.43 o 
   5  16   2        0.11       -8.03     19.76 o 
  -5  17   2       30.30       38.65     11.11 o 
  -4  17   2      132.39      154.26     14.00 o 
  -3  17   2      151.26      146.63     26.96 o 
  -2  17   2       73.68       55.95     13.37 o 
  -1  17   2       33.01       34.80     12.78 o 
   0  17   2       86.73       62.54     14.01 o 
   1  17   2      152.11      127.86     16.39 o 
   2  17   2      235.06      317.07     21.17 o 
   3  17   2       59.49      106.29     16.45 o 
   4  17   2       59.33       64.97     14.36 o 
  -3  18   2        1.20       -9.08     12.06 o 
  -2  18   2       23.72       39.23     13.67 o 
  -1  18   2       32.17       14.35     12.87 o 
   0  18   2        8.10       -8.85     12.21 o 
   1  18   2       19.67       14.00     13.67 o 
   2  18   2        4.30        9.12     13.15 o 
   3  18   2       18.69        4.84     13.57 o 
  -1  19   2       43.92       61.31     25.88 o 
   0  19   2       46.73       54.89     15.52 o 
 -10   1   3       17.73       22.22     20.42 o 
  -9   1   3        2.65      -13.28      8.85 o 
  -8   1   3        0.05       -7.79      6.60 o 
  -7   1   3       61.41       91.99      6.23 o 
  -6   1   3       83.76       79.78      5.19 o 
  -5   1   3      128.63      175.29      5.87 o 
  -4   1   3       16.69       79.85      3.54 o 
  -3   1   3       59.41       49.43      3.53 o 
  -2   1   3     3284.90     2892.05     41.74 o 
  -1   1   3     4082.48     4675.53     57.08 o 
   0   1   3     4120.31     3733.63    152.24 o 
   1   1   3     6895.30     7773.12    137.55 o 
   2   1   3     2214.80     1885.78     38.56 o 
   3   1   3      583.30      407.09     12.02 o 
   4   1   3      266.45      249.80     11.04 o 
   5   1   3        0.30        0.12      6.18 o 
   6   1   3        0.07       14.31      8.11 o 
   7   1   3       36.84       45.66     10.51 o 
   8   1   3        0.07       -5.57     10.31 o 
   9   1   3        2.95       -2.70     14.38 o 
  10   1   3        2.43      -14.88     14.77 o 
 -10   2   3       19.91       16.12     13.99 o 
  -9   2   3       68.88       75.97     18.92 o 
  -8   2   3       19.98       -6.04      6.65 o 
  -7   2   3      262.33      274.78     13.12 o 
  -6   2   3      135.61      147.01      6.87 o 
  -5   2   3      148.53      161.40      6.34 o 
  -4   2   3        0.49       -3.08      2.17 o 
  -3   2   3     2602.95     2401.84     26.18 o 
  -2   2   3     3604.47     4221.71     52.02 o 
  -1   2   3     4850.19     5093.36     61.96 o 
   0   2   3    12151.07    12498.91    345.26 o 
   1   2   3     3251.08     3623.10     66.83 o 
   2   2   3       74.71       61.97      4.89 o 
   3   2   3       35.10       54.47      5.59 o 
   4   2   3     1966.94     2188.34     39.39 o 
   5   2   3      126.13      134.91     10.08 o 
   6   2   3       69.63       57.58      9.62 o 
   7   2   3        0.20      -12.78      9.04 o 
   8   2   3       24.18       24.94     11.26 o 
   9   2   3       25.23        8.64     12.29 o 
  10   2   3       20.80       45.57     16.77 o 
 -10   3   3        5.25       -2.50     14.29 o 
  -9   3   3       69.78       37.75     13.24 o 
  -8   3   3      238.20      235.87     17.48 o 
  -7   3   3      212.85      203.89      8.81 o 
  -6   3   3        4.24       -0.54      3.54 o 
  -5   3   3       47.74       55.32      3.88 o 
  -4   3   3        3.87       -2.61      2.28 o 
  -3   3   3     2553.97     2552.40     27.80 o 
  -2   3   3      126.85      174.70      5.88 o 
  -1   3   3      828.62      813.89     12.17 o 
   0   3   3    17926.11    17999.79    451.25 o 
   1   3   3    24613.22    23423.01    405.81 o 
   2   3   3     1384.24     1430.53     25.74 o 
   3   3   3        0.95        1.93      4.02 o 
   4   3   3      671.19      738.28     18.79 o 
   5   3   3      555.37      478.47     16.28 o 
   6   3   3      251.42      320.06     15.55 o 
   7   3   3        1.67       -6.78      8.91 o 
   8   3   3       16.78       -8.00     10.74 o 
   9   3   3       26.91       46.11     13.25 o 
 -10   4   3       80.19       99.26     17.06 o 
  -9   4   3      150.52      121.62     16.23 o 
  -8   4   3      110.08      125.61     14.74 o 
  -7   4   3      277.97      295.82     17.92 o 
  -6   4   3      495.61      522.45     16.91 o 
  -5   4   3      445.40      400.39      8.36 o 
  -4   4   3     1989.53     1996.10     51.99 o 
  -3   4   3     1207.62     1379.01     18.23 o 
  -2   4   3       67.51       34.36      2.42 o 
  -1   4   3        2.30        0.34      1.45 o 
   0   4   3     2694.10     2800.74     41.91 o 
   1   4   3    24702.73    23683.62    338.73 o 
   2   4   3     1248.46     1353.62     25.26 o 
   3   4   3      924.42     1017.84     21.75 o 
   4   4   3      127.43       91.43      7.94 o 
   5   4   3     1328.04     1442.61     31.00 o 
   6   4   3      205.80      222.12     13.70 o 
   7   4   3       97.98       93.13     12.15 o 
   8   4   3        6.05       -2.78     10.80 o 
   9   4   3      111.33      104.05     15.16 o 
 -10   5   3       38.94       17.89     14.21 o 
  -9   5   3       89.33       53.81     14.23 o 
  -8   5   3       88.93       84.69     13.39 o 
  -7   5   3      337.60      394.68     32.07 o 
  -6   5   3      638.81      715.51     38.70 o 
  -5   5   3      844.13      865.45     14.27 o 
  -4   5   3       17.48        5.07      2.16 o 
  -3   5   3     1254.42     1383.09     25.59 o 
  -2   5   3      918.23      797.90     13.34 o 
  -1   5   3        5.62        6.96      2.66 o 
   0   5   3      733.55      823.86     15.54 o 
   1   5   3     7343.57     7756.99    114.74 o 
   2   5   3     2356.99     2389.75     40.40 o 
   3   5   3     1022.94     1029.91     22.34 o 
   4   5   3      727.80      756.14     22.72 o 
   5   5   3      211.41      229.02     12.82 o 
   6   5   3      168.51      123.95     11.73 o 
   7   5   3      146.07      197.62     14.81 o 
   8   5   3      106.56      144.95     15.29 o 
   9   5   3       47.06        9.89     13.15 o 
 -10   6   3      107.67       99.20     25.46 o 
  -9   6   3      230.28      262.24     22.88 o 
  -8   6   3       96.15      117.70     38.92 o 
  -7   6   3      368.56      355.75     28.53 o 
  -6   6   3      745.67      736.13     48.80 o 
  -5   6   3      435.32      425.89     28.47 o 
  -4   6   3     1077.35      933.51     21.67 o 
  -3   6   3     1506.15     1269.97     47.92 o 
  -2   6   3      474.40      450.42      8.43 o 
  -1   6   3       19.72        9.60      3.06 o 
   0   6   3     5814.56     5842.28     84.78 o 
   1   6   3     4875.78     5317.36     80.96 o 
   2   6   3     3899.80     3935.46     63.40 o 
   3   6   3      728.01      802.59     22.88 o 
   4   6   3     1157.27     1306.10     28.29 o 
   5   6   3        8.25        4.90      7.06 o 
   6   6   3        2.01       -4.77      8.08 o 
   7   6   3       11.06      -10.73      9.22 o 
   8   6   3      203.05      302.60     18.88 o 
   9   6   3       46.60       14.75     13.34 o 
 -10   7   3       84.90       91.28     17.42 o 
  -9   7   3       20.37       27.72     13.79 o 
  -8   7   3        1.06       -4.76     10.21 o 
  -7   7   3       33.87       55.87      8.40 o 
  -6   7   3      700.42      607.60     27.43 o 
  -5   7   3     1082.53     1026.19     51.68 o 
  -4   7   3       48.64       51.93      4.80 o 
  -3   7   3      175.37      122.32      7.80 o 
  -2   7   3      290.18      255.27      7.78 o 
  -1   7   3     1985.32     2223.77     31.64 o 
   0   7   3     2857.05     2604.29     41.25 o 
   1   7   3     1252.39     1131.89     18.32 o 
   2   7   3      209.96      179.64      9.48 o 
   3   7   3      301.19      310.46     12.39 o 
   4   7   3      597.40      575.45     20.27 o 
   5   7   3      117.08      135.74     11.25 o 
   6   7   3       72.44       93.47     11.47 o 
   7   7   3      246.02      218.73     15.90 o 
   8   7   3      164.50      163.06     16.30 o 
   9   7   3       32.68       31.64     14.31 o 
  -9   8   3       83.26       80.94     15.99 o 
  -8   8   3       74.61       60.04      9.87 o 
  -7   8   3      262.98      260.79     28.55 o 
  -6   8   3      161.77      157.68     12.34 o 
  -5   8   3      286.86      210.24     33.00 o 
  -4   8   3      906.59      641.31     97.12 o 
  -3   8   3     1296.04     1196.90     21.63 o 
  -2   8   3     1846.28     1801.39     35.49 o 
  -1   8   3     1756.09     1510.51     32.19 o 
   0   8   3      669.66      616.69     14.40 o 
   1   8   3     1494.36     1533.68     23.59 o 
   2   8   3      327.23      324.72     11.93 o 
   3   8   3     1474.74     1370.70     43.97 o 
   4   8   3       90.94      108.19      9.27 o 
   5   8   3      316.28      298.27     25.29 o 
   6   8   3        4.89       13.15      8.88 o 
   7   8   3      353.38      461.52     22.55 o 
   8   8   3       68.08       31.78     12.49 o 
   9   8   3       33.97       -0.32     15.75 o 
  -9   9   3       56.74       26.09     13.91 o 
  -8   9   3        1.61        2.74      8.01 o 
  -7   9   3       41.45       27.66      8.21 o 
  -6   9   3      225.46      224.79     17.06 o 
  -5   9   3      277.11      257.64     16.94 o 
  -4   9   3      186.39      165.63     14.79 o 
  -3   9   3      399.04      388.87     11.04 o 
  -2   9   3     3035.73     2999.19     42.65 o 
  -1   9   3     1485.26     1212.42     23.90 o 
   0   9   3      124.66      147.24      6.45 o 
   1   9   3      375.66      384.76      9.81 o 
   2   9   3      327.45      287.04     15.93 o 
   3   9   3        1.98       -7.28      5.00 o 
   4   9   3       34.58       32.03      7.71 o 
   5   9   3      129.93      127.09     17.63 o 
   6   9   3      346.99      373.91     19.59 o 
   7   9   3      122.11      127.11     14.20 o 
   8   9   3       43.37       41.87     13.16 o 
  -9  10   3       25.06       26.22     14.10 o 
  -8  10   3       69.25       90.01     11.38 o 
  -7  10   3       31.41       27.17      8.47 o 
  -6  10   3       43.30       42.45      7.21 o 
  -5  10   3      109.17       99.60      7.78 o 
  -4  10   3      609.67      619.13     16.72 o 
  -3  10   3     1219.33     1199.12     26.87 o 
  -2  10   3      602.69      428.09     11.56 o 
  -1  10   3      143.70      131.77      9.52 o 
   0  10   3      568.64      612.88     13.04 o 
   1  10   3      329.53      245.06     15.69 o 
   2  10   3      306.59      320.37     13.02 o 
   3  10   3      220.72      232.30     23.92 o 
   4  10   3        3.22       -0.56      7.17 o 
   5  10   3      289.92      327.33     38.10 o 
   6  10   3      438.22      424.14     28.02 o 
   7  10   3       66.70       62.17     12.62 o 
   8  10   3       30.92       50.73     14.00 o 
  -8  11   3       27.54       19.54      9.47 o 
  -7  11   3        1.26        1.34      7.92 o 
  -6  11   3       82.18       80.54      8.29 o 
  -5  11   3      250.08      206.87     21.64 o 
  -4  11   3      517.53      520.32     19.35 o 
  -3  11   3      303.09      296.04     14.16 o 
  -2  11   3      327.04      313.20     10.50 o 
  -1  11   3      940.25      937.15     57.51 o 
   0  11   3      323.90      285.14      9.18 o 
   1  11   3       87.36       78.15      7.70 o 
   2  11   3       90.74      105.84      9.15 o 
   3  11   3      113.79       91.27     11.78 o 
   4  11   3       40.45       36.01      9.18 o 
   5  11   3      536.11      569.20     58.32 o 
   6  11   3       74.24       95.24     19.23 o 
   7  11   3       36.44       14.13     11.35 o 
   8  11   3        4.91        2.25     12.15 o 
  -8  12   3       23.45       17.38     12.72 o 
  -7  12   3       61.76       65.50     10.91 o 
  -6  12   3        3.77       -6.04      6.42 o 
  -5  12   3       69.43       60.07      7.56 o 
  -4  12   3      121.08       97.09      8.17 o 
  -3  12   3       91.30       74.19      7.42 o 
  -2  12   3      223.70      303.18     11.04 o 
  -1  12   3       33.99       11.98      4.66 o 
   0  12   3      306.99      260.18     14.78 o 
   1  12   3      327.45      424.59     14.99 o 
   2  12   3      111.34      106.24     11.11 o 
   3  12   3      334.09      362.62     15.91 o 
   4  12   3      749.38      729.63     75.37 o 
   5  12   3       90.40       69.26     11.58 o 
   6  12   3       19.92       14.06     10.32 o 
   7  12   3       12.78       11.83     11.55 o 
  -8  13   3        0.23       -6.41      9.50 o 
  -7  13   3       23.76       14.70      9.61 o 
  -6  13   3       15.25        8.53      7.42 o 
  -5  13   3       12.01       13.31      6.62 o 
  -4  13   3      117.05      132.00      9.55 o 
  -3  13   3      239.57      250.84     11.14 o 
  -2  13   3      148.17      137.10      8.46 o 
  -1  13   3      120.28      129.69     14.06 o 
   0  13   3       20.99       20.03      8.55 o 
   1  13   3      140.00      123.94     12.79 o 
   2  13   3       27.11       18.20      8.00 o 
   3  13   3        6.66       -8.36     13.13 o 
   4  13   3        7.36       -2.21      8.60 o 
   5  13   3       11.41        6.65     16.83 o 
   6  13   3       32.76       33.49     17.41 o 
   7  13   3       16.79       11.81     11.71 o 
  -7  14   3        3.50       -6.44      8.99 o 
  -6  14   3       70.20       57.39     10.60 o 
  -5  14   3      150.14      152.87     10.75 o 
  -4  14   3       26.60       36.68      7.41 o 
  -3  14   3       31.09       30.18      7.04 o 
  -2  14   3        0.25       -8.22      5.93 o 
  -1  14   3       13.03       25.22      9.63 o 
   0  14   3        8.95       10.67      9.12 o 
   1  14   3       37.49       19.99      9.97 o 
   2  14   3      123.36      126.48     14.62 o 
   3  14   3      404.57      439.65     31.22 o 
   4  14   3       14.78       14.26      8.91 o 
   5  14   3        0.15      -15.03     10.17 o 
   6  14   3        0.14       -6.63     12.82 o 
  -6  15   3       13.45        8.55      9.40 o 
  -5  15   3        0.50        1.67      7.38 o 
  -4  15   3        5.28        0.10      6.86 o 
  -3  15   3       28.42       40.34      8.97 o 
  -2  15   3       11.45        3.54      7.17 o 
  -1  15   3        3.11      -12.95      8.63 o 
   0  15   3        5.35       -5.05      9.07 o 
   1  15   3       35.14       53.45     12.40 o 
   2  15   3      160.54      160.38     16.68 o 
   3  15   3        6.90       -5.93     11.42 o 
   4  15   3        8.25      -13.24     13.11 o 
   5  15   3        0.73        1.04     14.17 o 
   6  15   3        0.37      -13.43     10.30 o 
  -6  16   3        0.07       -6.98      9.45 o 
  -5  16   3       49.54       58.03      9.48 o 
  -4  16   3       71.60       53.71     10.31 o 
  -3  16   3        0.34        4.70      8.20 o 
  -2  16   3        0.54        6.24     10.49 o 
  -1  16   3       16.35       -8.89     12.25 o 
   0  16   3        6.07        3.40     10.40 o 
   1  16   3       12.07        1.85     11.05 o 
   2  16   3        0.49       -4.06     16.09 o 
   3  16   3        1.02       -7.98     11.66 o 
   4  16   3        3.06       -2.27     15.79 o 
   5  16   3        0.15       -2.08     21.47 o 
  -5  17   3        0.91        1.38      9.07 o 
  -4  17   3       26.39       27.33     10.26 o 
  -3  17   3      111.66       93.13     15.06 o 
  -2  17   3       68.71       82.70     18.56 o 
  -1  17   3        3.62       -4.80     10.88 o 
   0  17   3        0.03       -9.08     11.27 o 
   1  17   3        0.29      -15.28     15.49 o 
   2  17   3        5.16       -0.64     12.40 o 
   3  17   3        1.28       -5.58     15.31 o 
   4  17   3       11.80        2.39     14.47 o 
  -3  18   3        0.05        4.10     12.40 o 
  -2  18   3        4.01       -5.83     11.78 o 
  -1  18   3        6.58       -4.10     12.35 o 
   0  18   3       58.64       49.34     28.41 o 
   1  18   3       18.31      -13.40     23.84 o 
   2  18   3        3.23      -19.68     21.32 o 
 -10   0   4      228.57      284.66     32.43 o 
  -9   0   4       52.81       56.20     13.10 o 
  -8   0   4      253.92      201.68     15.49 o 
  -7   0   4      116.47      141.15     26.06 o 
  -6   0   4     1981.15     1917.55     34.32 o 
  -5   0   4      184.60      247.46      9.06 o 
  -4   0   4     5736.61     5845.42    105.54 o 
  -3   0   4     5348.41     4534.27    111.70 o 
  -2   0   4    42233.50    45012.32   1026.46 o 
  -1   0   4      636.90      582.65     19.34 o 
   0   0   4    12974.42    12961.65    218.67 o 
   1   0   4     1041.65     1082.55     34.35 o 
   2   0   4     5259.85     4467.61    118.43 o 
   3   0   4     2458.14     2590.29     75.55 o 
   4   0   4     5020.23     5410.60    146.53 o 
   5   0   4     3336.56     2950.26     89.72 o 
   6   0   4      884.44      981.90     44.08 o 
   7   0   4      454.92      496.53     33.75 o 
   8   0   4      228.52      208.63     28.11 o 
   9   0   4       95.08      146.77     27.87 o 
 -10   1   4        6.56        5.04     20.18 o 
  -9   1   4       30.37       35.60     10.44 o 
  -8   1   4       65.55       55.53      8.14 o 
  -7   1   4       64.45       53.96      6.75 o 
  -6   1   4       38.47       42.58      4.83 o 
  -5   1   4        1.41        0.11      2.58 o 
  -4   1   4      369.60      369.65      6.79 o 
  -3   1   4      435.34      503.74     10.43 o 
  -2   1   4      352.38      396.00     11.42 o 
  -1   1   4      600.72      596.00     19.14 o 
   0   1   4        0.71       -0.23      1.68 o 
   1   1   4      160.23      141.21     11.06 o 
   2   1   4       15.77        7.13      4.60 o 
   3   1   4       13.61        8.28      5.76 o 
   4   1   4      114.17      122.76     13.39 o 
   5   1   4       38.36        9.43      9.26 o 
   6   1   4        4.40       15.16     10.43 o 
   7   1   4        0.01      -17.16     11.44 o 
   8   1   4        1.14      -13.74     13.24 o 
   9   1   4        0.01      -20.75     14.94 o 
 -10   2   4      181.26      200.62     23.90 o 
  -9   2   4       94.87      142.27     16.22 o 
  -8   2   4      434.58      438.37     23.54 o 
  -7   2   4      120.22      138.49     10.17 o 
  -6   2   4     2500.30     2546.69     36.43 o 
  -5   2   4     4315.35     4195.47     52.64 o 
  -4   2   4     8721.24     8912.46    118.38 o 
  -3   2   4     7998.09     9610.28    105.08 o 
  -2   2   4      258.22      369.85      6.65 o 
  -1   2   4    26474.30    27728.60    431.95 o 
   0   2   4      613.54      780.74     14.02 o 
   1   2   4     1339.20     1536.04     34.86 o 
   2   2   4     1848.63     2069.22     42.68 o 
   3   2   4     2271.78     2263.00     47.80 o 
   4   2   4     4367.02     4087.09     81.19 o 
   5   2   4     1194.18     1442.98     31.12 o 
   6   2   4      151.67      189.51     13.20 o 
   7   2   4      459.74      447.93     19.26 o 
   8   2   4      350.97      400.46     23.51 o 
   9   2   4       76.54       68.93     17.62 o 
 -10   3   4        5.39        7.56     13.57 o 
  -9   3   4       35.11       27.82     12.88 o 
  -8   3   4        0.39       -2.82     10.11 o 
  -7   3   4        1.27       -0.80      5.21 o 
  -6   3   4       12.39        3.50      3.58 o 
  -5   3   4      120.71      122.62      4.90 o 
  -4   3   4       19.68       22.86      2.77 o 
  -3   3   4        9.41        5.93      2.07 o 
  -2   3   4      101.12       98.83      3.84 o 
  -1   3   4      487.33      446.80      8.39 o 
   0   3   4     2602.11     2490.79     94.05 o 
   1   3   4      842.89      833.69     21.40 o 
   2   3   4        0.13       -2.50      4.67 o 
   3   3   4       16.70        7.32      5.85 o 
   4   3   4        2.50       12.41      6.94 o 
   5   3   4       64.75       81.38      9.38 o 
   6   3   4        2.95       -5.58      8.35 o 
   7   3   4       12.44       -3.50      9.69 o 
   8   3   4        1.64      -15.92     10.61 o 
   9   3   4       11.03        7.21     15.46 o 
 -10   4   4       50.72       45.75     19.34 o 
  -9   4   4       74.70       68.32     14.64 o 
  -8   4   4       38.57       61.68     13.33 o 
  -7   4   4      432.28      413.00     33.17 o 
  -6   4   4      489.87      469.88      9.92 o 
  -5   4   4     1840.29     1957.22     33.87 o 
  -4   4   4    13923.03    14913.94    219.42 o 
  -3   4   4     5321.82     5194.12     58.94 o 
  -2   4   4        4.71        3.51      1.95 o 
  -1   4   4      888.98      862.17     93.05 o 
   0   4   4     3114.13     3187.80    195.66 o 
   1   4   4    13599.09    13799.20    320.78 o 
   2   4   4     7404.60     7550.07    108.41 o 
   3   4   4      852.27      917.75     16.56 o 
   4   4   4      194.56      211.28     11.71 o 
   5   4   4      140.37      121.82     10.22 o 
   6   4   4      182.56      217.73     14.12 o 
   7   4   4       41.91       80.48     12.29 o 
   8   4   4       74.26       65.99     13.56 o 
   9   4   4      101.72      101.27     18.66 o 
 -10   5   4       10.52       11.95     13.86 o 
  -9   5   4       17.24       18.37     18.44 o 
  -8   5   4       12.69        9.18     10.51 o 
  -7   5   4       11.97        6.23      6.50 o 
  -6   5   4       32.79       45.41      5.71 o 
  -5   5   4       15.83       17.81      3.12 o 
  -4   5   4      134.81      117.91      4.47 o 
  -3   5   4       88.21       93.08      4.12 o 
  -2   5   4       45.85       51.62      3.82 o 
  -1   5   4      144.42      192.52      7.24 o 
   0   5   4       59.39       91.21      5.16 o 
   1   5   4      196.31      212.82      7.75 o 
   2   5   4        9.06        7.73      6.13 o 
   3   5   4       48.29       88.93      8.94 o 
   4   5   4       54.82       39.60      7.36 o 
   5   5   4        0.01        0.16      8.63 o 
   6   5   4       97.79      110.80     11.99 o 
   7   5   4        1.56       -4.71      9.96 o 
   8   5   4        5.01      -13.83     11.18 o 
   9   5   4        0.33      -18.86     12.57 o 
 -10   6   4       18.29       37.66     14.93 o 
  -9   6   4      195.07      189.99     37.11 o 
  -8   6   4      205.44      196.92     17.30 o 
  -7   6   4       12.73       11.96      6.72 o 
  -6   6   4      180.63      133.64      7.94 o 
  -5   6   4      117.94      116.66      6.26 o 
  -4   6   4      917.24      985.03     23.84 o 
  -3   6   4       45.51       37.28      3.24 o 
  -2   6   4       12.97        4.18      2.02 o 
  -1   6   4      285.36      217.45      7.64 o 
   0   6   4     1760.08     1702.88     28.51 o 
   1   6   4     6807.78     7633.44    109.62 o 
   2   6   4     8425.44     8152.04    122.73 o 
   3   6   4      779.13      781.94     30.00 o 
   4   6   4      225.24      221.65     12.67 o 
   5   6   4       24.47       35.21      8.35 o 
   6   6   4      143.29      119.94     12.48 o 
   7   6   4        6.37        6.12     10.67 o 
   8   6   4       25.89       23.86     12.93 o 
   9   6   4       27.37       28.34     14.04 o 
 -10   7   4       10.03      -14.97     13.15 o 
  -9   7   4        0.16        9.20     12.64 o 
  -8   7   4       23.08        7.88     10.89 o 
  -7   7   4       18.60        6.73      7.05 o 
  -6   7   4        5.26        3.37      4.18 o 
  -5   7   4       25.43       13.64      4.65 o 
  -4   7   4       23.90       21.18      3.39 o 
  -3   7   4      164.65      185.93      6.09 o 
  -2   7   4       33.74       36.39      3.27 o 
  -1   7   4        0.70        0.89      3.13 o 
   0   7   4     1068.03     1107.22     21.00 o 
   1   7   4        0.02       -3.79      4.18 o 
   2   7   4     1270.99     1199.15     43.49 o 
   3   7   4      164.34      122.11      9.02 o 
   4   7   4       14.49       10.54      6.48 o 
   5   7   4      107.26      101.27     14.38 o 
   6   7   4        6.02       -9.98      8.64 o 
   7   7   4        2.29      -13.37     10.52 o 
   8   7   4        0.59       -3.83     11.60 o 
   9   7   4        2.93      -19.59     13.06 o 
  -9   8   4       10.94        1.06     11.78 o 
  -8   8   4       10.61      -10.78     10.10 o 
  -7   8   4       19.32        9.11      6.74 o 
  -6   8   4      140.94      110.22      9.28 o 
  -5   8   4       51.26       39.36      5.54 o 
  -4   8   4      170.50      192.01      9.77 o 
  -3   8   4       20.31       18.36      3.79 o 
  -2   8   4      193.84      244.71      8.15 o 
  -1   8   4       93.63      100.33     13.10 o 
   0   8   4        4.27       19.28      6.61 o 
   1   8   4        8.26       -1.45      3.73 o 
   2   8   4      243.25      240.22     11.46 o 
   3   8   4      668.01      621.51     18.15 o 
   4   8   4      203.15      187.07     11.85 o 
   5   8   4      421.72      419.16     27.78 o 
   6   8   4       17.06        0.50      9.80 o 
   7   8   4        0.96      -10.85     10.88 o 
   8   8   4        0.05       -9.51     11.48 o 
  -9   9   4        1.50       -8.30     11.91 o 
  -8   9   4        1.18       -3.80     10.43 o 
  -7   9   4        7.27        1.98      7.10 o 
  -6   9   4       14.43       11.06      6.67 o 
  -5   9   4       66.09       71.42      7.33 o 
  -4   9   4       83.42       69.68      7.30 o 
  -3   9   4       74.86       57.45      4.53 o 
  -2   9   4      310.23      296.39      9.43 o 
  -1   9   4       10.10       -0.40      2.69 o 
   0   9   4      131.81      121.27      8.40 o 
   1   9   4        0.08       -0.19      3.86 o 
   2   9   4       45.68       39.73      6.67 o 
   3   9   4       36.02       31.22      7.04 o 
   4   9   4      257.66      255.30     14.10 o 
   5   9   4      257.90      318.05     29.27 o 
   6   9   4       20.23       22.28     16.10 o 
   7   9   4        9.67        1.77     10.85 o 
   8   9   4        3.38        1.82     12.24 o 
  -9  10   4        6.97       10.32     12.87 o 
  -8  10   4        7.50        1.93     10.87 o 
  -7  10   4      149.71      135.01     11.37 o 
  -6  10   4       52.99       66.17     11.24 o 
  -5  10   4      180.15      180.06     12.82 o 
  -4  10   4       71.25       60.23      6.43 o 
  -3  10   4      781.44      715.35     16.52 o 
  -2  10   4     1114.22     1074.69     19.91 o 
  -1  10   4      422.64      460.68     13.58 o 
   0  10   4      194.75      185.72      7.65 o 
   1  10   4      997.03      968.91     32.97 o 
   2  10   4       11.27        9.30      5.74 o 
   3  10   4      111.31       92.74      9.29 o 
   4  10   4      237.52      234.06     28.75 o 
   5  10   4      372.01      425.58     20.21 o 
   6  10   4      108.58      133.52     14.90 o 
   7  10   4       10.89       18.16     11.61 o 
   8  10   4        7.74        5.87     12.68 o 
  -9  11   4       10.88       18.66     14.04 o 
  -8  11   4        0.45       -2.47     11.50 o 
  -7  11   4       12.03        7.04      7.92 o 
  -6  11   4        3.68       -5.34      6.77 o 
  -5  11   4        2.92        1.31      5.28 o 
  -4  11   4       40.40       49.56      6.72 o 
  -3  11   4       28.36        9.28      5.02 o 
  -2  11   4        0.01       -0.79      4.11 o 
  -1  11   4       65.94       95.83      6.48 o 
   0  11   4        0.00        3.19      5.06 o 
   1  11   4       16.09       21.81      7.45 o 
   2  11   4        2.54       -5.54      5.62 o 
   3  11   4       18.71       13.91      7.80 o 
   4  11   4       60.23       86.04     20.63 o 
   5  11   4        0.16       -7.71      9.36 o 
   6  11   4       42.26       44.66     12.60 o 
   7  11   4        0.22       -1.92     10.90 o 
  -8  12   4       58.32       44.52     13.90 o 
  -7  12   4       67.50       83.70     17.97 o 
  -6  12   4      183.58      155.39     12.31 o 
  -5  12   4      101.29       80.78      8.04 o 
  -4  12   4      272.72      279.20     11.54 o 
  -3  12   4      380.01      400.96     12.84 o 
  -2  12   4      696.27      667.26     15.85 o 
  -1  12   4     1126.83     1066.98     20.47 o 
   0  12   4      964.25      994.99     31.59 o 
   1  12   4      117.10      139.29     12.36 o 
   2  12   4      108.31      121.05     10.37 o 
   3  12   4      112.11      123.65     12.22 o 
   4  12   4      526.94      501.39     29.03 o 
   5  12   4      185.00      180.15     14.61 o 
   6  12   4       87.93       76.75     12.96 o 
   7  12   4       26.82       29.19     12.14 o 
  -8  13   4       40.31       46.87     14.86 o 
  -7  13   4        0.20       -6.25      8.60 o 
  -6  13   4       18.49       17.21      7.08 o 
  -5  13   4        2.34       -3.85      5.97 o 
  -4  13   4       41.20       33.80      6.90 o 
  -3  13   4       26.20       51.04      7.06 o 
  -2  13   4       22.49       14.46      6.12 o 
  -1  13   4        1.39        6.64      5.62 o 
   0  13   4        1.32        5.90      7.89 o 
   1  13   4       30.33       34.63      9.58 o 
   2  13   4       90.01      116.25     10.87 o 
   3  13   4      137.32       98.62     12.09 o 
   4  13   4        0.35      -10.94      8.36 o 
   5  13   4        3.91        2.05      8.93 o 
   6  13   4        0.19       -0.81     10.51 o 
  -7  14   4      103.48       96.08     15.79 o 
  -6  14   4      126.61      120.70     10.23 o 
  -5  14   4       86.82       82.75     11.25 o 
  -4  14   4        6.37        6.98      6.51 o 
  -3  14   4       98.80      115.57      8.90 o 
  -2  14   4      541.91      549.98     21.66 o 
  -1  14   4      350.93      361.50     32.43 o 
   0  14   4      171.55      187.77     18.32 o 
   1  14   4      249.55      231.74     16.94 o 
   2  14   4      325.50      341.88     19.88 o 
   3  14   4      494.92      527.86     28.80 o 
   4  14   4      100.51      140.83     13.14 o 
   5  14   4       72.57       65.97     11.78 o 
   6  14   4       26.81       18.25     15.26 o 
  -6  15   4        3.53       -9.34      8.41 o 
  -5  15   4       11.66       14.72      7.80 o 
  -4  15   4       24.25        3.97      6.99 o 
  -3  15   4       92.84       87.91     10.18 o 
  -2  15   4       22.33       31.96     10.89 o 
  -1  15   4       21.25       42.60     11.25 o 
   0  15   4        0.23       -3.11      9.46 o 
   1  15   4        1.20        3.75     10.21 o 
   2  15   4       88.81       96.80     14.52 o 
   3  15   4        5.11        4.66     10.69 o 
   4  15   4        7.07        0.36      9.34 o 
   5  15   4        0.12       -2.21      9.54 o 
  -6  16   4       60.93       41.03     10.68 o 
  -5  16   4       83.48      109.56     10.74 o 
  -4  16   4       19.67       30.49      9.67 o 
  -3  16   4       34.20       29.58      8.87 o 
  -2  16   4       80.84       84.81     13.37 o 
  -1  16   4      164.12      175.41     16.56 o 
   0  16   4      217.03      242.59     18.42 o 
   1  16   4      261.21      325.21     20.33 o 
   2  16   4      192.52      203.56     18.57 o 
   3  16   4       85.07      104.03     15.15 o 
   4  16   4       64.39       58.72     14.71 o 
  -5  17   4        9.77      -10.67     10.53 o 
  -4  17   4        0.05       -4.67      8.80 o 
  -3  17   4       70.51       98.65     23.00 o 
  -2  17   4      119.19      120.48     15.73 o 
  -1  17   4       19.04        3.24     15.19 o 
   0  17   4       17.50       24.85     12.40 o 
   1  17   4        1.11       13.36     12.33 o 
   2  17   4        1.27       -3.47     12.40 o 
   3  17   4        0.27       17.83     14.65 o 
  -3  18   4       58.21       79.50     15.19 o 
  -2  18   4       57.76       72.24     14.57 o 
  -1  18   4       52.67       63.98     14.69 o 
   0  18   4      128.02      159.85     17.90 o 
   1  18   4       68.90       69.60     15.61 o 
   2  18   4       26.87       62.95     16.07 o 
 -10   1   5        0.50       -6.01     18.62 o 
  -9   1   5       82.27       96.89     11.96 o 
  -8   1   5      170.15      172.61     11.60 o 
  -7   1   5       19.84       16.26      5.73 o 
  -6   1   5       81.41       59.37      5.93 o 
  -5   1   5        3.28        8.88      2.37 o 
  -4   1   5      168.97      103.47      4.77 o 
  -3   1   5     3653.31     4349.35     76.86 o 
  -2   1   5     1549.95     1876.57     36.26 o 
  -1   1   5     4862.93     5081.90     62.64 o 
   0   1   5      248.45      229.80      5.94 o 
   1   1   5      370.39      524.75     11.91 o 
   2   1   5     1887.77     2054.66     44.98 o 
   3   1   5       32.67       87.66      8.72 o 
   4   1   5       17.67       -3.67      7.43 o 
   5   1   5        7.22       15.77      9.51 o 
   6   1   5       60.76      124.58     25.22 o 
   7   1   5       19.13       70.00     18.14 o 
   8   1   5        1.67      -19.49     12.99 o 
   9   1   5        0.08      -22.54     15.03 o 
 -10   2   5        7.40        6.05     22.76 o 
  -9   2   5       69.21       87.56     14.84 o 
  -8   2   5      436.27      440.63     17.59 o 
  -7   2   5      773.96      825.58     40.81 o 
  -6   2   5       46.32       43.45      5.33 o 
  -5   2   5        8.02        4.03      2.33 o 
  -4   2   5      658.09      557.99      9.27 o 
  -3   2   5     1505.54     1618.19     26.16 o 
  -2   2   5       97.98      104.26      4.51 o 
  -1   2   5      493.10      468.68      8.56 o 
   0   2   5      793.87      852.05     15.67 o 
   1   2   5      329.49      399.95     13.10 o 
   2   2   5      941.42      864.60     21.24 o 
   3   2   5      240.94      294.21     13.92 o 
   4   2   5       27.58       21.38      8.45 o 
   5   2   5       25.60       26.67     10.09 o 
   6   2   5       22.71       12.13     11.64 o 
   7   2   5        5.04       -1.74     11.85 o 
   8   2   5        2.26        7.94     14.56 o 
   9   2   5       18.68       -4.62     15.86 o 
 -10   3   5       37.94       48.59     14.46 o 
  -9   3   5      298.92      272.90     43.54 o 
  -8   3   5      275.17      267.61     28.95 o 
  -7   3   5      209.70      229.90     14.60 o 
  -6   3   5      398.10      410.21     10.02 o 
  -5   3   5       19.70       19.09      2.92 o 
  -4   3   5        2.48       -0.47      2.32 o 
  -3   3   5      713.58      738.78     14.68 o 
  -2   3   5     3149.24     2925.92     37.78 o 
  -1   3   5     5676.43     6286.99     80.82 o 
   0   3   5      742.80      737.92     23.12 o 
   1   3   5     4500.51     4681.33     68.97 o 
   2   3   5     1882.18     1892.95     31.85 o 
   3   3   5      254.39      183.33     11.92 o 
   4   3   5      547.26      728.55     24.04 o 
   5   3   5       71.47       86.82     12.03 o 
   6   3   5      226.58      277.63     19.04 o 
   7   3   5       11.80      -20.42     22.28 o 
   8   3   5        0.38      -19.60     13.55 o 
   9   3   5       26.42       28.26     19.04 o 
 -10   4   5       40.30       19.61     13.68 o 
  -9   4   5      208.69      249.94     19.67 o 
  -8   4   5       65.94       67.22     17.18 o 
  -7   4   5      242.19      247.07     16.54 o 
  -6   4   5      319.47      362.51      9.42 o 
  -5   4   5      206.78      138.96      5.16 o 
  -4   4   5      334.63      314.76      7.23 o 
  -3   4   5        6.23        6.88      2.31 o 
  -2   4   5     1918.56     1782.46     24.81 o 
  -1   4   5      386.60      450.30      8.99 o 
   0   4   5     4202.72     4231.71     78.33 o 
   1   4   5     9618.50     9460.05    163.85 o 
   2   4   5     2089.26     2436.17     39.40 o 
   3   4   5        2.30        5.09      3.62 o 
   4   4   5      674.44      551.03     20.79 o 
   5   4   5        1.37       -6.36      8.57 o 
   6   4   5       60.02       24.48     12.12 o 
   7   4   5        0.76       -8.95     12.07 o 
   8   4   5       63.88       47.32     15.88 o 
   9   4   5       28.20       43.19     17.77 o 
 -10   5   5       32.45       25.15     13.59 o 
  -9   5   5      178.71      198.76     36.63 o 
  -8   5   5      208.35      207.17     19.94 o 
  -7   5   5      191.64      203.50     15.54 o 
  -6   5   5     1117.76     1167.70     35.61 o 
  -5   5   5      539.20      488.25      9.63 o 
  -4   5   5        3.02        3.38      2.68 o 
  -3   5   5      439.20      401.52      8.09 o 
  -2   5   5     1374.32     1426.67     21.06 o 
  -1   5   5     1779.48      865.85    611.93 o 
   0   5   5     3961.56     3631.48     54.82 o 
   1   5   5     5879.95     5907.49    146.87 o 
   2   5   5     2301.50     2503.44     58.57 o 
   3   5   5      377.21      400.63     11.60 o 
   4   5   5      268.16      262.11     27.39 o 
   5   5   5       50.85       34.11      8.84 o 
   6   5   5      148.43      120.81     12.84 o 
   7   5   5        5.04        0.76     13.03 o 
   8   5   5       95.82       89.97     18.50 o 
   9   5   5       33.59       16.93     16.94 o 
 -10   6   5        3.16      -10.48     12.44 o 
  -9   6   5       24.00       47.67     13.80 o 
  -8   6   5       52.25       51.37     11.92 o 
  -7   6   5      296.42      299.38     18.19 o 
  -6   6   5      462.68      381.20     16.41 o 
  -5   6   5       25.24       32.78      4.07 o 
  -4   6   5       61.52       45.17      3.79 o 
  -3   6   5       84.10       83.53      4.28 o 
  -2   6   5      286.23      277.52      7.58 o 
  -1   6   5     1945.90     1750.81     29.52 o 
   0   6   5       55.67       74.27      5.76 o 
   1   6   5     5692.02     5826.33    149.22 o 
   2   6   5     7528.10     6932.44    197.22 o 
   3   6   5     1040.87     1113.65     38.44 o 
   4   6   5        7.64       25.54      7.23 o 
   5   6   5       35.26       26.61      8.78 o 
   6   6   5       34.45       21.23     10.25 o 
   7   6   5      139.39      178.71     16.24 o 
   8   6   5       39.56       51.32     16.86 o 
   9   6   5       36.93       34.60     26.60 o 
 -10   7   5       29.63       34.37     14.56 o 
  -9   7   5       52.17       61.66     14.60 o 
  -8   7   5       23.91       37.27     12.02 o 
  -7   7   5      273.19      270.10     35.43 o 
  -6   7   5      929.83      835.31     34.07 o 
  -5   7   5      538.02      507.36     23.63 o 
  -4   7   5      498.18      486.22     16.84 o 
  -3   7   5     1143.27     1079.17     16.51 o 
  -2   7   5     2664.78     2409.26     48.66 o 
  -1   7   5     1022.93      932.11     18.87 o 
   0   7   5       38.78       28.87      4.40 o 
   1   7   5      591.53      512.56     18.07 o 
   2   7   5     4032.74     3725.07    110.67 o 
   3   7   5      692.23      717.51     30.57 o 
   4   7   5      598.80      649.51     19.90 o 
   5   7   5        8.04        6.56      8.76 o 
   6   7   5      281.74      299.58     23.89 o 
   7   7   5      297.38      269.79     33.21 o 
   8   7   5       61.32       91.91     18.30 o 
  -9   8   5        4.70      -15.99     10.66 o 
  -8   8   5       20.92       18.92     11.77 o 
  -7   8   5       78.44       73.34     12.08 o 
  -6   8   5      220.88      233.53     38.50 o 
  -5   8   5      763.67      794.89     41.61 o 
  -4   8   5      296.22      238.68      7.62 o 
  -3   8   5        2.65        2.91      2.93 o 
  -2   8   5        4.27        3.63      2.87 o 
  -1   8   5      345.07      219.59     56.99 o 
   0   8   5      225.84      186.59      8.59 o 
   1   8   5      499.57      492.33     11.53 o 
   2   8   5     2091.18     1983.48    102.75 o 
   3   8   5      550.22      608.97     29.89 o 
   4   8   5        5.35        2.49      7.36 o 
   5   8   5       74.44       74.32     11.31 o 
   6   8   5      368.98      421.52     20.41 o 
   7   8   5       80.68       61.10     14.09 o 
   8   8   5       53.88       61.60     17.45 o 
  -9   9   5       23.43       14.30     13.18 o 
  -8   9   5       46.81       27.14     12.26 o 
  -7   9   5      127.00      103.48     13.58 o 
  -6   9   5      257.97      272.99     28.42 o 
  -5   9   5      626.96      640.69     31.76 o 
  -4   9   5      942.85      792.20     33.10 o 
  -3   9   5     1559.06     1443.50     35.00 o 
  -2   9   5     1426.40     1493.25     24.73 o 
  -1   9   5      503.93      474.79     23.06 o 
   0   9   5       74.94       42.94      5.45 o 
   1   9   5     1020.16     1044.01     28.49 o 
   2   9   5      191.67      233.10     23.84 o 
   3   9   5      672.43      710.23     33.55 o 
   4   9   5     1114.27     1155.85     41.61 o 
   5   9   5     1655.49     1738.13     63.67 o 
   6   9   5      110.07      156.06     14.98 o 
   7   9   5       23.25       13.83     11.98 o 
   8   9   5       20.42        3.90     13.00 o 
  -9  10   5       28.48       32.84     13.94 o 
  -8  10   5        2.23       -6.19     15.19 o 
  -7  10   5       10.86      -13.25      9.21 o 
  -6  10   5      104.31       82.21     21.39 o 
  -5  10   5      305.20      251.23     11.27 o 
  -4  10   5      634.53      681.42     25.26 o 
  -3  10   5      120.04      117.05      7.38 o 
  -2  10   5       60.24       32.12      4.96 o 
  -1  10   5       97.73      138.71     10.06 o 
   0  10   5      331.71      345.53     12.02 o 
   1  10   5      142.43      128.31     11.13 o 
   2  10   5      119.27      106.33     11.24 o 
   3  10   5        1.63       15.98      7.35 o 
   4  10   5       49.08       74.78     10.95 o 
   5  10   5      148.43      150.03     15.94 o 
   6  10   5       41.66       26.62     11.58 o 
   7  10   5       32.02       29.75     12.52 o 
  -8  11   5       11.59        4.13     11.85 o 
  -7  11   5       43.33       44.21     12.67 o 
  -6  11   5      177.88      146.50     10.52 o 
  -5  11   5      243.68      219.04     10.36 o 
  -4  11   5      978.17      990.64     29.53 o 
  -3  11   5      940.32      920.37     19.14 o 
  -2  11   5      870.51      781.52     16.96 o 
  -1  11   5      561.15      595.97     14.23 o 
   0  11   5      218.82      231.34     10.76 o 
   1  11   5       24.64       18.74      7.57 o 
   2  11   5      136.36      157.25     13.28 o 
   3  11   5      453.97      428.27     52.91 o 
   4  11   5     1535.42     1507.13    102.17 o 
   5  11   5      103.38      106.54     12.87 o 
   6  11   5       10.16      -11.85      9.98 o 
   7  11   5       13.55        1.14     11.58 o 
  -8  12   5       30.34       46.61     14.65 o 
  -7  12   5        4.32        9.89      8.73 o 
  -6  12   5        8.87        2.41      7.04 o 
  -5  12   5      226.99      228.21     13.01 o 
  -4  12   5      126.39      110.65      8.23 o 
  -3  12   5      152.93      158.07      9.01 o 
  -2  12   5       19.37       60.73      6.50 o 
  -1  12   5      125.04      101.11      7.23 o 
   0  12   5       24.77       16.51      7.97 o 
   1  12   5        0.37       -6.71      6.74 o 
   2  12   5       44.09       29.47      9.93 o 
   3  12   5      226.25      216.07     17.11 o 
   4  12   5        7.31       -8.31      8.92 o 
   5  12   5        0.54       -7.55      9.00 o 
   6  12   5        4.66       12.21     12.53 o 
   7  12   5        5.57        9.06     12.28 o 
  -8  13   5       17.22       16.76     13.82 o 
  -7  13   5       49.99       30.47      9.99 o 
  -6  13   5        1.38      -10.22      6.82 o 
  -5  13   5       92.20       85.66     11.98 o 
  -4  13   5      373.65      410.20     14.19 o 
  -3  13   5      349.77      331.02     12.67 o 
  -2  13   5       51.52       57.59      6.93 o 
  -1  13   5        0.62      -10.70      7.13 o 
   0  13   5       38.90       24.32      9.73 o 
   1  13   5      102.60      117.62     13.10 o 
   2  13   5       20.93       14.91      9.71 o 
   3  13   5      120.47      116.09     14.51 o 
   4  13   5       34.51       25.74     10.14 o 
   5  13   5       31.92       37.40     11.26 o 
   6  13   5       21.94       14.86     11.20 o 
  -7  14   5        2.10       -9.83      8.88 o 
  -6  14   5        3.70      -11.63      7.75 o 
  -5  14   5       20.39       17.45      8.51 o 
  -4  14   5       57.82       63.00      8.10 o 
  -3  14   5       33.74       31.79      6.86 o 
  -2  14   5        0.14       -1.35      6.49 o 
  -1  14   5       11.64       14.39      9.26 o 
   0  14   5       75.78       88.94     12.69 o 
   1  14   5        8.49      -12.38      8.25 o 
   2  14   5       44.74       80.32     13.13 o 
   3  14   5        4.37       10.60     10.70 o 
   4  14   5       11.35        1.00     11.65 o 
   5  14   5        1.79       -6.94     11.90 o 
   6  14   5        2.05       -1.97     11.02 o 
  -6  15   5       12.72        0.21      8.75 o 
  -5  15   5        0.01      -11.18      7.80 o 
  -4  15   5        6.23       11.79      7.33 o 
  -3  15   5       37.63       44.66     13.71 o 
  -2  15   5        6.28       -4.20      8.66 o 
  -1  15   5        2.69       -1.93      9.37 o 
   0  15   5        5.11       -7.18      9.61 o 
   1  15   5        0.02      -14.28      9.52 o 
   2  15   5       10.21       12.41     14.89 o 
   3  15   5       11.27        8.10     13.87 o 
   4  15   5        9.79       16.09     12.62 o 
   5  15   5        0.02       -1.01     15.43 o 
  -5  16   5        1.75       -7.54      8.48 o 
  -4  16   5       10.25       13.96      8.93 o 
  -3  16   5        2.95        4.61      8.22 o 
  -2  16   5       10.38       21.24     11.12 o 
  -1  16   5        1.20      -12.20     10.08 o 
   0  16   5       11.60        0.73     25.52 o 
   1  16   5        1.57        2.13     21.38 o 
   2  16   5        4.21      -12.10     11.08 o 
   3  16   5        0.68       -8.64     12.55 o 
   4  16   5        5.71       40.72     28.89 o 
  -4  17   5        7.05       -1.14      9.13 o 
  -3  17   5       26.69       11.66     11.59 o 
  -2  17   5        8.97        6.28     15.43 o 
  -1  17   5       12.72        4.45     11.40 o 
   0  17   5        6.90       -7.11     11.06 o 
   1  17   5        2.13      -11.28     15.01 o 
   2  17   5        0.03       -7.69     12.58 o 
   3  17   5        1.89        2.85     12.42 o 
  -3  18   5       14.31       -4.24     11.67 o 
  -2  18   5       28.49       36.63     13.14 o 
  -1  18   5        8.29       18.35     12.66 o 
   0  18   5        8.34        3.06     11.99 o 
   1  18   5        5.45      -17.75     12.32 o 
 -10   0   6       15.73       27.02     19.82 o 
  -9   0   6      137.58      158.22     16.26 o 
  -8   0   6      160.68      119.94     18.14 o 
  -7   0   6        3.50       -5.41      7.18 o 
  -6   0   6        2.36       -1.36      6.61 o 
  -5   0   6       98.73       81.22      7.77 o 
  -4   0   6      414.57      452.69     21.38 o 
  -3   0   6      718.16      883.65     30.99 o 
  -2   0   6        0.27        6.85      5.16 o 
  -1   0   6        2.73        0.98      2.59 o 
   0   0   6        9.39        0.07      2.96 o 
   1   0   6        3.22        1.32      3.17 o 
   2   0   6      502.50      586.50     26.54 o 
   3   0   6       27.13        1.32      9.37 o 
   4   0   6       42.91       -3.96     12.13 o 
   5   0   6       63.25      148.82     20.78 o 
   6   0   6       21.20       -7.33     16.46 o 
   7   0   6       12.32      -15.97     17.30 o 
   8   0   6       20.02       16.58     22.10 o 
   9   0   6        0.76      -14.29     24.02 o 
 -10   1   6       48.99       59.58     14.31 o 
  -9   1   6      561.43      672.00     22.87 o 
  -8   1   6      242.45      239.42     12.18 o 
  -7   1   6       96.58       85.47      7.47 o 
  -6   1   6     1232.49     1273.89     22.80 o 
  -5   1   6     1585.41     1464.82     24.02 o 
  -4   1   6     4885.38     5111.45     91.00 o 
  -3   1   6    27553.47    30569.35    755.79 o 
  -2   1   6    13640.40    13940.54    191.13 o 
  -1   1   6       41.15       29.37      2.66 o 
   0   1   6      106.68      103.43      4.73 o 
   1   1   6     2453.10     2199.32     35.74 o 
   2   1   6     6212.91     6183.61    114.85 o 
   3   1   6     3286.27     3451.07     69.98 o 
   4   1   6     2200.84     2136.73     49.42 o 
   5   1   6     2142.45     2130.20     51.43 o 
   6   1   6      670.17      720.60     28.49 o 
   7   1   6      284.50      320.23     28.11 o 
   8   1   6       89.06      102.60     18.42 o 
   9   1   6       73.38       69.78     19.51 o 
 -10   2   6        9.04       -7.59     12.15 o 
  -9   2   6        9.15       27.14     21.56 o 
  -8   2   6       13.27       18.32      6.68 o 
  -7   2   6      131.33      125.17     10.01 o 
  -6   2   6      226.32      236.72     10.99 o 
  -5   2   6       33.12       50.34      4.41 o 
  -4   2   6        1.87        8.15      2.95 o 
  -3   2   6      404.47      366.24     11.16 o 
  -2   2   6     1163.15     1292.27     18.57 o 
  -1   2   6      137.50      181.69      6.10 o 
   0   2   6       65.60       57.06      4.89 o 
   1   2   6      479.25      422.50     14.46 o 
   2   2   6      101.61       65.10      5.55 o 
   3   2   6      114.32      172.79     14.95 o 
   4   2   6       27.79       38.76      9.45 o 
   5   2   6       16.60      -16.73     12.07 o 
   6   2   6        0.82       -2.97     11.64 o 
   7   2   6       16.14        2.56     13.13 o 
   8   2   6        0.65       -9.03     14.52 o 
   9   2   6        4.83        3.86     21.92 o 
 -10   3   6       36.52       28.40     13.22 o 
  -9   3   6      622.58      701.19     57.29 o 
  -8   3   6      490.14      529.99     24.18 o 
  -7   3   6        2.46        2.63      5.29 o 
  -6   3   6      505.92      484.16     13.47 o 
  -5   3   6     2586.54     2547.19     34.41 o 
  -4   3   6      226.74      272.65      9.92 o 
  -3   3   6     2718.70     2457.32     32.64 o 
  -2   3   6     1002.82     1007.85     15.58 o 
  -1   3   6     2829.33     2843.44     37.50 o 
   0   3   6     1025.37      725.77     14.76 o 
   1   3   6     1856.65     2065.48     43.01 o 
   2   3   6     4396.03     4420.51     81.10 o 
   3   3   6     1177.55     1026.13     25.17 o 
   4   3   6      931.86     1036.39     30.22 o 
   5   3   6      857.11      928.05     30.10 o 
   6   3   6      343.82      351.21     21.35 o 
   7   3   6        8.49       -9.94     13.20 o 
   8   3   6       62.87       23.20     15.87 o 
   9   3   6       58.59       34.78     18.06 o 
 -10   4   6        0.02       -2.99     12.73 o 
  -9   4   6       11.59       35.46     12.56 o 
  -8   4   6        8.54        2.50      9.70 o 
  -7   4   6      115.40      127.73      9.95 o 
  -6   4   6      101.75      120.12      8.36 o 
  -5   4   6        0.48        3.55      3.10 o 
  -4   4   6       69.03       83.14      4.10 o 
  -3   4   6       54.39       68.37      4.80 o 
  -2   4   6       32.45       28.94      3.37 o 
  -1   4   6      129.59       95.77      4.77 o 
   0   4   6      742.11      695.66     36.38 o 
   1   4   6     1198.19     1412.25     25.33 o 
   2   4   6      438.63      487.36     13.14 o 
   3   4   6        1.16        1.15      4.04 o 
   4   4   6       69.93       71.60     10.50 o 
   5   4   6       10.05       -2.45     17.48 o 
   6   4   6       52.48       76.07     14.67 o 
   7   4   6        0.01      -19.21     12.81 o 
   8   4   6        2.04      -16.35     14.57 o 
   9   4   6        0.04        0.55     17.37 o 
 -10   5   6       81.97      101.73     16.83 o 
  -9   5   6      218.02      181.82     17.88 o 
  -8   5   6      267.52      284.82     38.32 o 
  -7   5   6       11.04        1.56      8.49 o 
  -6   5   6      118.91      103.36      8.59 o 
  -5   5   6      124.51      114.70      5.84 o 
  -4   5   6      774.13      688.56     11.80 o 
  -3   5   6      216.49      211.97      6.47 o 
  -2   5   6     1026.89      942.91     15.67 o 
  -1   5   6      836.09      796.98     16.25 o 
   0   5   6     3337.50     3500.10     67.16 o 
   1   5   6       60.76       55.32      5.34 o 
   2   5   6      160.51      138.71      9.99 o 
   3   5   6      292.95      330.25     11.44 o 
   4   5   6      323.22      262.48     20.36 o 
   5   5   6       11.38       19.36     10.69 o 
   6   5   6      175.61      166.10     22.10 o 
   7   5   6       20.19       20.42     18.08 o 
   8   5   6       48.83       30.18     15.71 o 
 -10   6   6        0.18       -1.81     12.49 o 
  -9   6   6        0.01        2.45     13.33 o 
  -8   6   6       24.88       14.98     12.31 o 
  -7   6   6       39.35       32.34     10.00 o 
  -6   6   6        1.58        4.50     17.30 o 
  -5   6   6       19.31       16.23      4.28 o 
  -4   6   6        3.01        0.97      2.80 o 
  -3   6   6        0.88        7.17      3.06 o 
  -2   6   6       21.11       12.32      3.11 o 
  -1   6   6      114.22       68.61     18.14 o 
   0   6   6      690.44      779.69     21.56 o 
   1   6   6     1796.19     1791.00     62.46 o 
   2   6   6      493.57      448.07     17.88 o 
   3   6   6       12.75       12.18      7.78 o 
   4   6   6        6.02        2.80      8.50 o 
   5   6   6      157.60      168.99     15.78 o 
   6   6   6       17.82       10.80     13.24 o 
   7   6   6        3.50        0.49     14.46 o 
   8   6   6        5.81        1.44     15.51 o 
 -10   7   6        8.32       10.85     13.56 o 
  -9   7   6        9.05       -1.68     11.05 o 
  -8   7   6       19.26       -3.45      9.95 o 
  -7   7   6        0.55       -5.87      8.31 o 
  -6   7   6       52.87       38.65      7.19 o 
  -5   7   6       87.97      136.09      7.22 o 
  -4   7   6        2.27       -3.42      2.90 o 
  -3   7   6     2852.08     3105.33     38.64 o 
  -2   7   6      275.79      259.88      8.18 o 
  -1   7   6        0.13        3.94      3.60 o 
   0   7   6       35.04       63.35      5.84 o 
   1   7   6      179.52      160.03      8.23 o 
   2   7   6        0.24       12.02      7.30 o 
   3   7   6      210.60      191.29     13.65 o 
   4   7   6       15.41        1.65      8.95 o 
   5   7   6      104.61       66.66     13.33 o 
   6   7   6       17.00       41.13     14.57 o 
   7   7   6        2.38        5.74     13.77 o 
   8   7   6        0.14        0.10     15.99 o 
  -9   8   6        0.19        3.67     12.15 o 
  -8   8   6       55.25       38.74     12.40 o 
  -7   8   6        0.07       -8.62      8.49 o 
  -6   8   6        0.14       -8.69      5.79 o 
  -5   8   6       23.25       21.19      5.82 o 
  -4   8   6       12.52        2.68      3.48 o 
  -3   8   6      264.77      217.06      7.40 o 
  -2   8   6        9.50        3.75      3.06 o 
  -1   8   6       32.90       90.50     12.81 o 
   0   8   6      247.54      259.22     10.02 o 
   1   8   6       13.96        1.28      4.56 o 
   2   8   6       33.93       18.83      7.70 o 
   3   8   6        3.73        3.62      7.58 o 
   4   8   6      141.76      132.96     14.48 o 
   5   8   6        5.74        0.36     19.58 o 
   6   8   6       11.30       -4.34     12.38 o 
   7   8   6       34.65       17.43     14.79 o 
   8   8   6        0.69      -12.02     18.44 o 
  -9   9   6       29.17       23.96     13.79 o 
  -8   9   6        6.54       19.02     11.59 o 
  -7   9   6       12.49        2.59      9.58 o 
  -6   9   6      226.87      255.90     27.63 o 
  -5   9   6       48.65       42.63      7.08 o 
  -4   9   6       22.89       17.63      5.03 o 
  -3   9   6      176.23      219.43     10.74 o 
  -2   9   6       21.71       30.65      5.31 o 
  -1   9   6      131.04      115.13      9.46 o 
   0   9   6      544.30      634.60     16.25 o 
   1   9   6      302.35      273.33     14.91 o 
   2   9   6        6.35       14.51      9.79 o 
   3   9   6      235.09      181.03     14.11 o 
   4   9   6      119.28      107.44     14.10 o 
   5   9   6       37.54       39.83     18.38 o 
   6   9   6       18.65       13.53     13.40 o 
   7   9   6       43.35       27.90     15.25 o 
  -9  10   6        0.26       -1.16     12.17 o 
  -8  10   6       20.96       -0.28     11.13 o 
  -7  10   6       92.48       77.61     13.26 o 
  -6  10   6       17.75       22.50      7.13 o 
  -5  10   6        2.16       -4.12      5.63 o 
  -4  10   6       87.17      108.23      7.62 o 
  -3  10   6       55.96       93.94      7.02 o 
  -2  10   6        9.68        5.74      4.55 o 
  -1  10   6        2.22        7.33      4.89 o 
   0  10   6       12.93        8.41      7.50 o 
   1  10   6       18.02        7.07      7.24 o 
   2  10   6       62.22       54.96      9.90 o 
   3  10   6       54.75       62.47     27.02 o 
   4  10   6      245.36      261.27     19.51 o 
   5  10   6        0.99      -10.48     17.54 o 
   6  10   6        0.12      -11.97     11.79 o 
   7  10   6        0.07       -1.96     24.80 o 
  -8  11   6       53.89       47.87     17.48 o 
  -7  11   6       60.27       81.69     14.09 o 
  -6  11   6       44.71       23.77      7.75 o 
  -5  11   6      258.07      276.36     15.77 o 
  -4  11   6      141.32      135.47      8.75 o 
  -3  11   6       19.49        2.82      6.33 o 
  -2  11   6      358.78      384.62     12.09 o 
  -1  11   6      688.77      757.22     16.63 o 
   0  11   6      306.76      225.93     19.58 o 
   1  11   6      136.33      168.52     17.96 o 
   2  11   6        2.56        3.42      8.65 o 
   3  11   6       14.55        8.35     10.04 o 
   4  11   6       95.19       99.03     14.75 o 
   5  11   6       45.26       51.15     13.13 o 
   6  11   6       53.61       51.53     15.11 o 
   7  11   6        7.75       -6.58     26.18 o 
  -8  12   6        1.28        4.25     12.75 o 
  -7  12   6       22.91       18.13     12.19 o 
  -6  12   6       13.55       18.48      7.86 o 
  -5  12   6       58.88       69.87      9.14 o 
  -4  12   6        9.07        6.62      5.36 o 
  -3  12   6       10.51        3.63      5.33 o 
  -2  12   6        4.92        2.70      4.99 o 
  -1  12   6       16.06        3.39      4.91 o 
   0  12   6        0.19       -9.35      6.23 o 
   1  12   6        1.12       -0.74      7.47 o 
   2  12   6       19.14       -3.00      9.16 o 
   3  12   6        1.69        5.02     10.45 o 
   4  12   6       12.71        8.84     26.48 o 
   5  12   6        3.40        4.99     10.93 o 
   6  12   6        0.25       -0.18     12.73 o 
  -7  13   6       39.20       28.33     12.84 o 
  -6  13   6       99.80       75.41     10.09 o 
  -5  13   6       20.72        9.95      8.36 o 
  -4  13   6       44.61       48.81      7.37 o 
  -3  13   6      171.23      224.88     10.88 o 
  -2  13   6      570.70      485.87     14.23 o 
  -1  13   6      536.54      518.95     32.55 o 
   0  13   6      238.04      282.10     16.90 o 
   1  13   6      214.09      201.57     21.20 o 
   2  13   6      458.07      471.08     62.76 o 
   3  13   6      200.92      218.78     24.56 o 
   4  13   6       23.51       22.91     14.23 o 
   5  13   6       60.58       42.51     17.12 o 
   6  13   6       25.10       30.85     24.68 o 
  -7  14   6        4.44      -11.22     11.86 o 
  -6  14   6        1.07        6.60      8.30 o 
  -5  14   6       27.79       12.81      8.96 o 
  -4  14   6       94.63       81.81      8.69 o 
  -3  14   6        0.11       -4.17      5.52 o 
  -2  14   6       12.94        3.67      6.66 o 
  -1  14   6        1.52      -10.72      8.26 o 
   0  14   6       39.98       28.08     10.66 o 
   1  14   6       31.60       30.92     11.28 o 
   2  14   6        0.06       -2.77      9.99 o 
   3  14   6        9.36       13.10     11.59 o 
   4  14   6        0.01      -21.17     14.11 o 
   5  14   6        0.16        2.96     11.84 o 
  -6  15   6       23.44       28.22      9.68 o 
  -5  15   6       61.65       93.28     11.40 o 
  -4  15   6       81.66       77.66      9.15 o 
  -3  15   6      148.73      126.67     16.55 o 
  -2  15   6      205.86      255.54     17.51 o 
  -1  15   6      285.40      302.25     18.71 o 
   0  15   6      406.78      395.05     21.10 o 
   1  15   6      638.99      664.92     39.46 o 
   2  15   6      194.50      196.90     17.62 o 
   3  15   6       44.98       52.28     13.25 o 
   4  15   6       27.74       15.78     12.57 o 
  -5  16   6        7.35       11.94      9.36 o 
  -4  16   6        0.03       -5.83      9.55 o 
  -3  16   6        5.52       -2.73      9.82 o 
  -2  16   6        8.53       18.26     11.11 o 
  -1  16   6       37.27       28.99     18.86 o 
   0  16   6       27.83       13.52     11.44 o 
   1  16   6       15.59       11.22     12.11 o 
   2  16   6        0.90        9.27     11.42 o 
   3  16   6       13.17       21.34     12.23 o 
   4  16   6        1.31       -0.86     13.87 o 
  -4  17   6       61.71       66.13     23.84 o 
  -3  17   6       22.71       14.64     11.29 o 
  -2  17   6       72.08       74.79     14.31 o 
  -1  17   6      163.31      164.29     23.12 o 
   0  17   6      195.43      224.95     19.38 o 
   1  17   6       82.37       71.98     14.84 o 
   2  17   6       70.72       88.72     26.72 o 
  -2  18   6       38.14       22.70     13.46 o 
  -1  18   6       11.21        8.37     12.58 o 
   0  18   6       20.51       -1.09     32.13 o 
   1  18   6        0.67      -18.40     12.27 o 
 -10   1   7        5.86        5.84     12.31 o 
  -9   1   7      110.21      145.27     10.89 o 
  -8   1   7       20.07        6.72      7.51 o 
  -7   1   7      649.02      626.86     16.10 o 
  -6   1   7       65.69       52.60      7.47 o 
  -5   1   7      271.97      257.35     10.66 o 
  -4   1   7       38.98       22.09      9.67 o 
  -3   1   7      172.48      150.17      9.25 o 
  -2   1   7     1151.22     1134.60     16.89 o 
  -1   1   7     2097.42     2121.93     29.13 o 
   0   1   7       40.83       19.62      2.94 o 
   1   1   7      459.27      311.15     11.65 o 
   2   1   7       77.55       36.75      7.28 o 
   3   1   7       98.94       95.66     10.59 o 
   4   1   7       56.50        7.48      9.19 o 
   5   1   7       89.80      123.12     14.82 o 
   6   1   7       35.41       24.93     24.74 o 
   7   1   7        1.07      -20.38     13.59 o 
   8   1   7       11.25       32.14     17.66 o 
 -10   2   7       18.99       36.53     13.47 o 
  -9   2   7       62.50       79.21     13.80 o 
  -8   2   7        4.36        1.59      6.99 o 
  -7   2   7       99.98      102.85      8.27 o 
  -6   2   7        2.92        8.27      4.58 o 
  -5   2   7      705.62      669.18     17.07 o 
  -4   2   7      621.28      589.86     18.03 o 
  -3   2   7      261.61      241.13      7.53 o 
  -2   2   7      411.02      362.82      7.77 o 
  -1   2   7       36.74       45.76      3.42 o 
   0   2   7      473.18      432.88      9.57 o 
   1   2   7      359.90      408.68     11.45 o 
   2   2   7      402.84      375.89     16.00 o 
   3   2   7       10.79       -5.01      6.49 o 
   4   2   7      156.37      147.35     20.30 o 
   5   2   7      108.56      147.66     15.51 o 
   6   2   7        0.17       -7.06     11.94 o 
   7   2   7       28.86        9.44     23.54 o 
   8   2   7        7.80       22.63     16.42 o 
 -10   3   7       26.36       18.64     12.81 o 
  -9   3   7       32.59       30.99     11.89 o 
  -8   3   7       66.35       71.57     17.66 o 
  -7   3   7      226.32      205.72     10.19 o 
  -6   3   7       22.14       20.10      4.98 o 
  -5   3   7      167.49      185.50      9.81 o 
  -4   3   7        2.36        3.72      2.89 o 
  -3   3   7      125.33       84.39      5.38 o 
  -2   3   7      646.21      595.40     11.03 o 
  -1   3   7      178.20      154.40      5.74 o 
   0   3   7      281.91      326.82      9.65 o 
   1   3   7      524.38      480.23     17.30 o 
   2   3   7       16.73       -4.33      5.43 o 
   3   3   7       63.45       32.87      5.77 o 
   4   3   7       97.68      142.28     13.50 o 
   5   3   7       16.36       -4.31     10.62 o 
   6   3   7        3.08      -11.65     28.95 o 
   7   3   7       14.99        6.52     14.72 o 
   8   3   7       44.19       27.57     16.46 o 
 -10   4   7       35.09       36.04     13.90 o 
  -9   4   7       56.05       66.80     13.57 o 
  -8   4   7       50.44       42.35     11.76 o 
  -7   4   7       19.16       26.24      7.65 o 
  -6   4   7      355.42      361.98     11.35 o 
  -5   4   7      564.17      592.24     31.60 o 
  -4   4   7      172.10      135.22      6.70 o 
  -3   4   7     1432.90     1544.40     26.80 o 
  -2   4   7     2153.08     2292.75     31.73 o 
  -1   4   7     4868.36     4467.30     57.43 o 
   0   4   7        2.67        2.27      3.17 o 
   1   4   7      190.55      213.63      8.73 o 
   2   4   7        1.53        1.88      4.08 o 
   3   4   7      873.28      960.13     21.34 o 
   4   4   7       83.41       97.48     12.05 o 
   5   4   7      348.18      340.42     20.47 o 
   6   4   7       61.87       64.74     14.71 o 
   7   4   7       74.39      108.21     17.96 o 
   8   4   7       49.98       42.69     17.41 o 
 -10   5   7       10.60       21.37     13.33 o 
  -9   5   7       21.41       18.53     11.56 o 
  -8   5   7        3.30       -1.61      9.79 o 
  -7   5   7        0.88        0.20      8.40 o 
  -6   5   7      750.28      753.91     38.02 o 
  -5   5   7      230.39      227.41      8.32 o 
  -4   5   7      906.25      901.19     15.46 o 
  -3   5   7     1435.43     1482.50     22.37 o 
  -2   5   7      306.31      361.38     10.95 o 
  -1   5   7      757.54      796.74     16.69 o 
   0   5   7      425.64      332.36     12.90 o 
   1   5   7       79.52      114.29      6.93 o 
   2   5   7       76.38      106.82      7.31 o 
   3   5   7      280.41      323.30     11.96 o 
   4   5   7       72.85       49.84     10.69 o 
   5   5   7       61.04       95.73     14.22 o 
   6   5   7       35.76       22.14     14.65 o 
   7   5   7       39.50       30.55     15.57 o 
   8   5   7       16.09       24.10     17.27 o 
 -10   6   7       22.06       49.20     14.77 o 
  -9   6   7       85.84       62.96     13.71 o 
  -8   6   7      203.35      209.82     17.79 o 
  -7   6   7      113.20       88.37     12.46 o 
  -6   6   7      497.45      509.14     39.10 o 
  -5   6   7     1261.77     1390.06     23.59 o 
  -4   6   7      689.49      675.16     12.22 o 
  -3   6   7      545.88      533.33     11.36 o 
  -2   6   7     2030.93     2045.83     29.67 o 
  -1   6   7     2028.06     2285.57     37.88 o 
   0   6   7     2963.43     2689.57    130.97 o 
   1   6   7      291.73      254.09     10.63 o 
   2   6   7     1646.14     1770.64     32.24 o 
   3   6   7      121.24      141.50     12.50 o 
   4   6   7      204.00      227.40     16.37 o 
   5   6   7     1015.64     1083.74     75.01 o 
   6   6   7      797.67      981.18     35.53 o 
   7   6   7       25.62        9.01     14.83 o 
   8   6   7       10.41       -4.84     15.99 o 
 -10   7   7        0.96      -10.85     12.17 o 
  -9   7   7       28.95       25.63     12.22 o 
  -8   7   7       97.27       91.92     14.51 o 
  -7   7   7       64.20       60.02     11.59 o 
  -6   7   7      138.72      159.37     48.22 o 
  -5   7   7      531.82      520.65     13.11 o 
  -4   7   7      226.90      220.99     10.95 o 
  -3   7   7     1682.36     1784.52     49.55 o 
  -2   7   7     1313.68     1093.80     18.84 o 
  -1   7   7      431.73      433.80     15.60 o 
   0   7   7      103.70      151.13      8.74 o 
   1   7   7     1341.64     1328.32     40.25 o 
   2   7   7     1872.25     1804.71     79.57 o 
   3   7   7      398.97      418.48     35.49 o 
   4   7   7       46.24       48.87     11.63 o 
   5   7   7      183.52      155.62     30.69 o 
   6   7   7       47.44       64.21     15.70 o 
   7   7   7        5.94       11.84     15.02 o 
   8   7   7        3.22      -13.12     15.47 o 
  -9   8   7      110.90      121.24     18.20 o 
  -8   8   7      101.79       56.22     20.66 o 
  -7   8   7      142.97      148.74     18.38 o 
  -6   8   7      346.93      347.44     68.88 o 
  -5   8   7      619.05      549.55     23.99 o 
  -4   8   7     1606.31     1741.74     41.78 o 
  -3   8   7     2322.34     2333.83     34.29 o 
  -2   8   7      875.41      891.21     16.96 o 
  -1   8   7     1766.98     1772.57     31.92 o 
   0   8   7     1024.49     1045.71     34.40 o 
   1   8   7     1346.64     1317.98     44.13 o 
   2   8   7     1016.04      940.69     37.47 o 
   3   8   7      209.18      198.95     14.84 o 
   4   8   7      508.39      546.51     24.60 o 
   5   8   7     1267.97     1274.62     44.98 o 
   6   8   7      114.57       81.85     16.24 o 
   7   8   7       12.30       16.79     15.71 o 
  -9   9   7        1.64       16.16     12.77 o 
  -8   9   7       90.30       79.18     14.60 o 
  -7   9   7       90.64      108.53     17.00 o 
  -6   9   7      196.00      180.76     28.05 o 
  -5   9   7      235.27      207.14     11.40 o 
  -4   9   7      458.12      458.77     11.16 o 
  -3   9   7      104.31      102.25      6.15 o 
  -2   9   7      178.48      241.36     13.76 o 
  -1   9   7      176.73      170.56     11.54 o 
   0   9   7      275.57      246.89     10.85 o 
   1   9   7      123.14      155.38     12.15 o 
   2   9   7      899.94      914.21     70.56 o 
   3   9   7     1224.21     1165.74     60.18 o 
   4   9   7      727.93      695.36     28.35 o 
   5   9   7       28.76       18.67     13.20 o 
   6   9   7       14.47       20.69     13.93 o 
   7   9   7        1.01       -6.45     21.50 o 
  -9  10   7       70.52       58.21     15.64 o 
  -8  10   7      108.12      122.60     16.50 o 
  -7  10   7       53.16       70.08     13.40 o 
  -6  10   7      167.95      185.02     40.42 o 
  -5  10   7      418.81      438.48     20.54 o 
  -4  10   7      698.04      610.47     19.26 o 
  -3  10   7     1740.20     1799.86     37.39 o 
  -2  10   7     1357.92     1445.65     24.83 o 
  -1  10   7      364.77      275.91     51.59 o 
   0  10   7      184.42      212.46     10.48 o 
   1  10   7       68.39       99.55     11.01 o 
   2  10   7       63.27       72.69     10.97 o 
   3  10   7      451.18      436.87     37.89 o 
   4  10   7      409.71      352.12     21.64 o 
   5  10   7      109.85      106.24     16.03 o 
   6  10   7       44.24       58.23     21.74 o 
   7  10   7       18.59       -1.59     15.01 o 
  -8  11   7       23.39       22.41     15.01 o 
  -7  11   7       30.70       33.76     13.45 o 
  -6  11   7       43.95       55.79     12.10 o 
  -5  11   7      303.55      308.11     21.14 o 
  -4  11   7      168.93      182.94     11.48 o 
  -3  11   7       43.94       24.12     11.81 o 
  -2  11   7       41.57       46.35      5.43 o 
  -1  11   7       52.41       33.85      6.69 o 
   0  11   7       31.25       26.80      8.24 o 
   1  11   7       24.59       37.73      9.63 o 
   2  11   7      193.54      212.66     24.92 o 
   3  11   7      858.48      860.77     74.41 o 
   4  11   7       79.23       88.67     22.22 o 
   5  11   7        5.41       12.68     20.90 o 
   6  11   7        0.20       -6.36     17.96 o 
  -8  12   7       43.11       35.59     14.15 o 
  -7  12   7       70.27       30.56     12.79 o 
  -6  12   7       72.92       66.57     19.04 o 
  -5  12   7       19.48        4.58      7.30 o 
  -4  12   7      157.70      207.37     12.44 o 
  -3  12   7       95.35       76.16      7.61 o 
  -2  12   7      119.40      104.73      7.93 o 
  -1  12   7      201.04      236.79     10.42 o 
   0  12   7       53.92       42.69      9.54 o 
   1  12   7       20.34       18.09      9.52 o 
   2  12   7      138.41      172.03     16.13 o 
   3  12   7       23.31      -10.47     10.37 o 
   4  12   7       87.56       95.17     14.86 o 
   5  12   7       66.45       91.72     16.20 o 
   6  12   7        7.19        7.14     13.39 o 
  -7  13   7        0.55       -7.73     11.35 o 
  -6  13   7        3.40        9.46     11.04 o 
  -5  13   7       99.06       89.61     10.57 o 
  -4  13   7       57.37       69.24      9.47 o 
  -3  13   7       12.00        5.51      5.85 o 
  -2  13   7       18.07       16.35      5.97 o 
  -1  13   7        6.10        1.88      8.17 o 
   0  13   7        1.34      -11.82      7.88 o 
   1  13   7       49.69       39.37     11.69 o 
   2  13   7       11.15       -7.35     10.27 o 
   3  13   7        0.54       -2.49      9.97 o 
   4  13   7        8.41      -10.50     10.95 o 
   5  13   7        2.67      -11.34     11.70 o 
  -7  14   7       10.25       -2.13     11.76 o 
  -6  14   7        4.57       -2.63     16.82 o 
  -5  14   7        5.59        0.42      8.39 o 
  -4  14   7       57.74       71.85     10.27 o 
  -3  14   7        3.22       -3.16      6.07 o 
  -2  14   7       45.09       60.04     18.08 o 
  -1  14   7      105.62      100.38     23.00 o 
   0  14   7       73.19      106.75     20.90 o 
   1  14   7       54.78       60.16     16.21 o 
   2  14   7        5.92       -1.53     10.35 o 
   3  14   7       28.02       45.48     14.35 o 
   4  14   7        7.15      -10.67     11.11 o 
   5  14   7        0.33       10.70     13.29 o 
  -6  15   7       10.84       -9.57     11.14 o 
  -5  15   7        0.24        5.28      8.89 o 
  -4  15   7       13.84        2.18      8.41 o 
  -3  15   7       13.49       11.51     12.00 o 
  -2  15   7        0.08       -3.83      9.35 o 
  -1  15   7       28.62        0.53      9.88 o 
   0  15   7        0.59       -6.60     12.73 o 
   1  15   7       10.58       22.74     11.24 o 
   2  15   7        7.82        3.15     10.96 o 
   3  15   7        3.72       -2.93     11.41 o 
   4  15   7        9.93       -3.55     12.44 o 
  -5  16   7       43.76       34.24     10.26 o 
  -4  16   7       12.99        7.23     10.63 o 
  -3  16   7        0.30       -4.92      9.97 o 
  -2  16   7       13.07        3.97     21.02 o 
  -1  16   7        7.63       13.15     13.99 o 
   0  16   7       11.62       12.14     11.81 o 
   1  16   7        5.04       15.14     11.54 o 
   2  16   7        1.79        5.05     11.61 o 
   3  16   7        6.09       25.66     20.60 o 
  -4  17   7        0.03      -12.73     15.01 o 
  -3  17   7       13.97       -5.24     10.47 o 
  -2  17   7        3.50       -7.53     21.86 o 
  -1  17   7        6.66       12.23     18.26 o 
   0  17   7       26.69       29.16     13.12 o 
   1  17   7        0.03        2.05     13.39 o 
   2  17   7       10.58       19.92     13.49 o 
 -10   0   8       82.20      125.03     23.30 o 
  -9   0   8      174.93      195.48     16.85 o 
  -8   0   8     2987.98     3240.04     71.06 o 
  -7   0   8     2635.58     2702.92     98.79 o 
  -6   0   8      775.57      830.58     24.97 o 
  -5   0   8     1871.37     1930.89     59.81 o 
  -4   0   8     3461.71     3780.58    100.77 o 
  -3   0   8      143.33      177.04     14.41 o 
  -2   0   8     3678.55     3268.07     60.35 o 
  -1   0   8     2019.56     1824.43     37.18 o 
   0   0   8        4.92       17.24      4.54 o 
   1   0   8     3773.13     4102.46     77.18 o 
   2   0   8     8581.99     9273.22    239.86 o 
   3   0   8     5830.87     5218.30    144.49 o 
   4   0   8      879.99      957.88     42.88 o 
   5   0   8      539.80      653.64     38.07 o 
   6   0   8       84.34       26.54     20.06 o 
   7   0   8        1.26      -29.55     19.70 o 
   8   0   8       14.60       17.06     24.74 o 
 -10   1   8       16.11       28.92     12.98 o 
  -9   1   8       25.65       44.64      8.50 o 
  -8   1   8        0.18       23.83      7.87 o 
  -7   1   8      113.88      139.04      9.09 o 
  -6   1   8        7.52       10.95      4.87 o 
  -5   1   8      475.36      482.03     38.38 o 
  -4   1   8      149.86      143.28      9.70 o 
  -3   1   8      193.60      174.16     10.06 o 
  -2   1   8      332.77      350.87     10.04 o 
  -1   1   8      384.50      384.77      8.87 o 
   0   1   8       84.47       78.51      4.83 o 
   1   1   8        2.18        1.81      3.03 o 
   2   1   8      162.16      181.70      9.59 o 
   3   1   8      119.20      120.06     12.03 o 
   4   1   8       83.99       64.03     11.97 o 
   5   1   8       17.63        7.85     11.71 o 
   6   1   8        2.23      -18.40     12.27 o 
   7   1   8        3.60      -18.84     14.22 o 
   8   1   8        1.04      -12.58     19.94 o 
 -10   2   8       37.26       18.45     13.11 o 
  -9   2   8      180.33      208.88     17.82 o 
  -8   2   8     1734.61     1829.71     36.48 o 
  -7   2   8     1188.45     1181.82     23.38 o 
  -6   2   8      176.96      242.14      9.77 o 
  -5   2   8     1705.83     1853.93     80.77 o 
  -4   2   8       16.08       13.17      5.43 o 
  -3   2   8     2414.00     2152.95     34.81 o 
  -2   2   8     5888.93     6233.62     77.86 o 
  -1   2   8     2489.68     2498.43     34.45 o 
   0   2   8     2578.15     2674.75     37.15 o 
   1   2   8     1036.75      839.67     18.45 o 
   2   2   8     4050.97     3820.94     60.78 o 
   3   2   8     1542.32     1968.53     46.37 o 
   4   2   8      710.35      721.18     26.32 o 
   5   2   8      560.96      503.02     24.23 o 
   6   2   8       39.68       56.14     15.57 o 
   7   2   8       19.89        2.15     14.99 o 
   8   2   8       30.18       44.16     18.48 o 
 -10   3   8        1.98       -0.44     11.66 o 
  -9   3   8       20.81       27.60     12.01 o 
  -8   3   8      139.81      115.27     15.21 o 
  -7   3   8      189.37      212.51     14.57 o 
  -6   3   8       39.48       40.49      6.50 o 
  -5   3   8        1.74       -2.23      5.92 o 
  -4   3   8       13.52       16.10      7.39 o 
  -3   3   8       52.50       64.86      5.35 o 
  -2   3   8      535.00      449.19      9.81 o 
  -1   3   8      217.10      197.46     11.37 o 
   0   3   8       30.85       38.56      4.01 o 
   1   3   8       23.60       35.11      5.16 o 
   2   3   8       35.59       37.77      7.43 o 
   3   3   8      172.82      200.03     10.74 o 
   4   3   8        0.28       -2.38      7.72 o 
   5   3   8       37.60       21.06     12.51 o 
   6   3   8        0.92      -11.60     15.49 o 
   7   3   8        0.18       20.18     15.51 o 
   8   3   8        0.75       -1.00     16.37 o 
 -10   4   8       68.86       90.67     15.61 o 
  -9   4   8       41.27       41.90     12.82 o 
  -8   4   8      138.35      139.15     15.16 o 
  -7   4   8      132.72      142.94     10.73 o 
  -6   4   8       44.98       48.97      6.20 o 
  -5   4   8      193.77      195.59     10.24 o 
  -4   4   8        5.98       -1.85      3.30 o 
  -3   4   8        2.98        1.06      2.42 o 
  -2   4   8     7107.68     7245.82     90.38 o 
  -1   4   8     7020.73     6440.35     81.17 o 
   0   4   8      438.66      343.26     10.68 o 
   1   4   8        2.16        3.13      4.50 o 
   2   4   8       34.24       32.44      5.65 o 
   3   4   8      453.89      356.29     13.23 o 
   4   4   8      509.97      573.37     23.54 o 
   5   4   8      111.91      144.25     16.63 o 
   6   4   8       61.76       64.59     16.16 o 
   7   4   8      113.08      122.62     19.32 o 
   8   4   8       55.97       76.47     19.52 o 
 -10   5   8        6.40        4.86     15.37 o 
  -9   5   8       16.58       15.87     12.14 o 
  -8   5   8        1.36      -14.27      9.51 o 
  -7   5   8       41.92       38.13     10.54 o 
  -6   5   8      616.72      632.48     18.50 o 
  -5   5   8       87.06      105.26      8.40 o 
  -4   5   8        0.30        0.08      3.72 o 
  -3   5   8       52.92       58.12      5.61 o 
  -2   5   8        3.79       -0.19      2.92 o 
  -1   5   8      532.45      548.48     11.95 o 
   0   5   8       90.41       69.82      6.00 o 
   1   5   8       41.02       46.56      5.73 o 
   2   5   8      111.17      116.81      8.09 o 
   3   5   8       33.04       34.31     11.89 o 
   4   5   8       48.54       62.79     12.00 o 
   5   5   8       96.95      100.89     15.98 o 
   6   5   8       15.63       -0.13     14.45 o 
   7   5   8        3.57      -21.55     14.37 o 
   8   5   8        7.07       -9.05     16.84 o 
 -10   6   8       31.24       27.79     13.77 o 
  -9   6   8        1.53       -7.03     10.91 o 
  -8   6   8       42.19       29.23     11.75 o 
  -7   6   8       22.57       -4.81     10.39 o 
  -6   6   8      360.26      342.72     15.81 o 
  -5   6   8       10.46       10.21      5.87 o 
  -4   6   8      697.47      694.06     16.59 o 
  -3   6   8      426.26      379.77      9.83 o 
  -2   6   8       15.01       16.54      3.81 o 
  -1   6   8      317.77      416.44     15.39 o 
   0   6   8      248.02      207.55     15.73 o 
   1   6   8       98.46      161.81      9.09 o 
   2   6   8      237.47      230.27     10.76 o 
   3   6   8       13.67       37.41      9.60 o 
   4   6   8       82.71       45.55     11.53 o 
   5   6   8      387.15      380.65     54.35 o 
   6   6   8      169.26      197.02     20.71 o 
   7   6   8       62.84       41.68     31.41 o 
   8   6   8        2.35       -2.54     17.11 o 
 -10   7   8        3.16        5.78     13.33 o 
  -9   7   8        1.11        9.91     11.68 o 
  -8   7   8        0.94      -10.33     12.07 o 
  -7   7   8        3.11       -3.14      8.87 o 
  -6   7   8       43.76       51.11     10.91 o 
  -5   7   8        3.79       -2.32      5.58 o 
  -4   7   8      118.88      119.13      6.98 o 
  -3   7   8      331.59      295.32      9.24 o 
  -2   7   8        4.31        6.00      4.60 o 
  -1   7   8        0.28       -1.23      4.22 o 
   0   7   8       21.45       16.56      4.87 o 
   1   7   8      172.14      178.14      9.90 o 
   2   7   8      280.60      314.08     40.54 o 
   3   7   8       26.00        8.34      8.77 o 
   4   7   8      103.89      101.91     14.23 o 
   5   7   8      247.85      252.57     39.28 o 
   6   7   8        3.70      -18.01     13.29 o 
   7   7   8        0.70      -20.90     13.93 o 
  -9   8   8        0.11       -0.18     13.27 o 
  -8   8   8       50.62       33.73     15.85 o 
  -7   8   8       13.40        5.07     10.01 o 
  -6   8   8      217.99      257.72     21.14 o 
  -5   8   8       77.77       87.17      6.98 o 
  -4   8   8       77.92       91.21      6.82 o 
  -3   8   8      336.25      388.38     11.00 o 
  -2   8   8      531.15      577.76     13.51 o 
  -1   8   8       34.86       12.79      5.31 o 
   0   8   8      194.87      167.82      9.40 o 
   1   8   8      199.53      192.56     14.26 o 
   2   8   8      364.13      314.62     20.96 o 
   3   8   8       43.36       43.42     10.78 o 
   4   8   8      174.31      204.75     32.91 o 
   5   8   8        0.65       -6.76     16.15 o 
   6   8   8        0.00       -6.55     12.86 o 
   7   8   8        4.63      -13.10     14.15 o 
  -9   9   8        0.19        8.51     12.16 o 
  -8   9   8       13.09       -1.31     11.25 o 
  -7   9   8        2.93       -6.74     11.59 o 
  -6   9   8       16.86       22.35     10.06 o 
  -5   9   8       22.06       33.59     10.63 o 
  -4   9   8       59.90       68.14      6.69 o 
  -3   9   8      100.40      124.53      7.33 o 
  -2   9   8       30.54       35.93      5.03 o 
  -1   9   8        9.56       -2.78      4.53 o 
   0   9   8       31.50       30.84      9.41 o 
   1   9   8       76.88       91.07     10.39 o 
   2   9   8      302.07      324.70     17.67 o 
   3   9   8      127.09      100.74     15.73 o 
   4   9   8       41.10       29.28     13.10 o 
   5   9   8       13.02        7.98     18.44 o 
   6   9   8        1.43        0.27     13.31 o 
   7   9   8        0.00      -10.13     21.68 o 
  -9  10   8       16.16       21.36     13.36 o 
  -8  10   8        6.48       20.31     12.81 o 
  -7  10   8       11.53        9.99     12.01 o 
  -6  10   8      129.05      114.50     16.70 o 
  -5  10   8      254.84      257.57     12.91 o 
  -4  10   8        1.49       -1.88      6.19 o 
  -3  10   8      370.80      346.48     10.32 o 
  -2  10   8       40.99       38.69      6.98 o 
  -1  10   8      437.71      424.31     38.62 o 
   0  10   8      161.15      175.66     12.93 o 
   1  10   8       38.74       59.46     14.41 o 
   2  10   8      134.90      142.59     33.63 o 
   3  10   8      282.51      289.21     35.31 o 
   4  10   8      107.83      142.90     16.56 o 
   5  10   8        1.81      -10.19     12.05 o 
   6  10   8       16.82       -3.18     14.06 o 
  -8  11   8        5.76        9.79     12.16 o 
  -7  11   8       27.43       26.48     12.19 o 
  -6  11   8       32.69       38.89     16.70 o 
  -5  11   8       10.08       -8.61      6.56 o 
  -4  11   8       84.16       68.77      8.72 o 
  -3  11   8       16.68        0.72      4.41 o 
  -2  11   8      155.63      114.49     10.64 o 
  -1  11   8       39.96       45.29      7.29 o 
   0  11   8       46.62       54.57     13.33 o 
   1  11   8       47.22       22.61      9.32 o 
   2  11   8       19.46       19.69     19.10 o 
   3  11   8       23.38       28.80     12.00 o 
   4  11   8        0.05       -0.13     11.41 o 
   5  11   8        3.00      -12.08     13.09 o 
   6  11   8        1.14       -7.11     13.80 o 
  -8  12   8       23.53       24.59     13.54 o 
  -7  12   8       15.06        9.33     11.95 o 
  -6  12   8       58.27       39.79     12.30 o 
  -5  12   8       84.18       98.02     12.65 o 
  -4  12   8      130.16      137.24     11.18 o 
  -3  12   8      381.58      367.22     18.53 o 
  -2  12   8      299.73      329.98     10.77 o 
  -1  12   8       65.05       53.55      9.85 o 
   0  12   8      162.33      189.56     27.39 o 
   1  12   8      279.12      273.99     17.72 o 
   2  12   8      697.98      646.92     87.32 o 
   3  12   8      108.90      136.59     15.90 o 
   4  12   8        0.45        1.36     11.47 o 
   5  12   8       11.05       28.89     13.35 o 
   6  12   8        5.36        5.85     14.06 o 
  -7  13   8       17.07       10.19     12.79 o 
  -6  13   8       88.38       95.45     15.21 o 
  -5  13   8       72.87       81.59     10.55 o 
  -4  13   8        1.28       -2.16      7.36 o 
  -3  13   8        3.23       14.54      6.38 o 
  -2  13   8       80.03      101.82      7.53 o 
  -1  13   8       23.87       15.48     16.46 o 
   0  13   8       27.80        8.07      9.86 o 
   1  13   8       67.68       81.45     13.64 o 
   2  13   8       21.95       -6.33     10.40 o 
   3  13   8        8.31       -6.77     10.49 o 
   4  13   8       12.80        0.15     11.53 o 
   5  13   8        7.65       15.06     13.73 o 
  -6  14   8       62.65       74.50     15.42 o 
  -5  14   8      171.11      206.29     14.20 o 
  -4  14   8      383.98      379.22     19.33 o 
  -3  14   8      305.84      328.97     15.64 o 
  -2  14   8      161.20      153.01     14.25 o 
  -1  14   8      247.10      249.45     17.01 o 
   0  14   8      313.38      338.30     19.29 o 
   1  14   8      379.38      380.28     24.68 o 
   2  14   8       65.70       74.48     13.58 o 
   3  14   8       41.33       48.97     14.47 o 
   4  14   8        8.25        6.75     12.29 o 
  -6  15   8       51.54       54.51     15.27 o 
  -5  15   8       59.68       46.75     10.85 o 
  -4  15   8        4.11       -1.30      8.28 o 
  -3  15   8        8.81       14.89     14.65 o 
  -2  15   8        1.95       -3.40      9.66 o 
  -1  15   8        4.35       -7.84      9.57 o 
   0  15   8        1.16       -3.80      9.66 o 
   1  15   8       19.34        4.60     11.19 o 
   2  15   8        1.11       14.14     11.60 o 
   3  15   8        1.26      -19.10     12.73 o 
  -5  16   8       64.21       49.64     11.45 o 
  -4  16   8      112.57      130.24     15.63 o 
  -3  16   8      115.96      110.74     20.90 o 
  -2  16   8      126.73      159.36     16.06 o 
  -1  16   8      200.11      201.55     17.60 o 
   0  16   8      170.68      148.30     30.87 o 
   1  16   8       44.99       75.20     20.54 o 
   2  16   8       63.67       79.88     15.12 o 
  -3  17   8        0.58        1.32     15.85 o 
  -2  17   8        0.42        2.13     10.64 o 
  -1  17   8        3.98       -3.40     10.91 o 
   0  17   8        0.05        7.92     11.83 o 
   1  17   8        2.75       10.54     12.43 o 
 -10   1   9        7.71       23.62     12.31 o 
  -9   1   9        0.03       -3.44      7.13 o 
  -8   1   9        3.34        3.98      6.95 o 
  -7   1   9        4.98        7.61      6.39 o 
  -6   1   9       10.85       15.58      6.10 o 
  -5   1   9      454.08      487.24     18.30 o 
  -4   1   9      286.17      305.63     14.09 o 
  -3   1   9       47.47       63.53      7.25 o 
  -2   1   9     1529.60     1573.45     26.78 o 
  -1   1   9      130.77      139.40      6.14 o 
   0   1   9       53.52       96.27      5.61 o 
   1   1   9        3.90       17.18      4.53 o 
   2   1   9        5.05       46.36      6.51 o 
   3   1   9       83.93      112.65      9.23 o 
   4   1   9       66.00      145.21     14.87 o 
   5   1   9        5.30       -2.09     22.40 o 
   6   1   9       61.43       59.69     26.18 o 
   7   1   9       45.00       19.91     17.21 o 
   8   1   9       16.62        5.39     17.87 o 
 -10   2   9        1.08        0.04     16.88 o 
  -9   2   9        2.15        4.79      8.38 o 
  -8   2   9       71.28       51.90      8.08 o 
  -7   2   9      139.79      130.88      9.03 o 
  -6   2   9        7.55       -0.11      5.65 o 
  -5   2   9      396.45      380.59     16.39 o 
  -4   2   9        0.78       -5.35      5.28 o 
  -3   2   9     1461.04     1560.98     35.33 o 
  -2   2   9     2229.59     2394.72     33.37 o 
  -1   2   9      293.91      297.39      8.55 o 
   0   2   9        1.26       -0.50      2.97 o 
   1   2   9      113.99      112.22      6.44 o 
   2   2   9       17.64       11.13      5.31 o 
   3   2   9      199.11      203.06     15.33 o 
   4   2   9       32.00       12.57      6.97 o 
   5   2   9       17.77        1.61     12.61 o 
   6   2   9       67.51       65.04     16.98 o 
   7   2   9      102.51      117.55     38.68 o 
   8   2   9       24.73       48.37     19.67 o 
 -10   3   9       10.63       25.84     12.44 o 
  -9   3   9       42.38       58.95     12.95 o 
  -8   3   9       79.98       66.43     10.15 o 
  -7   3   9        7.44        4.97      5.04 o 
  -6   3   9        7.09       -4.55      5.78 o 
  -5   3   9      879.70      840.29     24.92 o 
  -4   3   9     1718.54     1809.78     40.34 o 
  -3   3   9     1738.80     1783.85     39.36 o 
  -2   3   9      175.17      218.90      7.75 o 
  -1   3   9      755.06      754.25     14.43 o 
   0   3   9      461.14      455.07     11.18 o 
   1   3   9      107.03      113.10      8.47 o 
   2   3   9      259.37      324.75     20.00 o 
   3   3   9      352.12      398.98     14.57 o 
   4   3   9       27.41        8.75      6.80 o 
   5   3   9      179.14      237.77     23.42 o 
   6   3   9      375.59      344.44     32.97 o 
   7   3   9      191.46      186.79     25.22 o 
   8   3   9       25.85       47.81     19.27 o 
 -10   4   9        2.61        3.52     11.97 o 
  -9   4   9        6.39        3.22     10.87 o 
  -8   4   9       97.65      129.03     15.20 o 
  -7   4   9      214.52      237.52     13.27 o 
  -6   4   9      356.43      351.20     15.51 o 
  -5   4   9      102.94       87.32      9.54 o 
  -4   4   9     1058.34     1033.16     29.55 o 
  -3   4   9      224.73      265.80      9.86 o 
  -2   4   9     1183.64     1278.77     20.71 o 
  -1   4   9      676.01      665.51     14.32 o 
   0   4   9      173.51      191.51      7.81 o 
   1   4   9       24.52       10.41      4.29 o 
   2   4   9      320.67      277.00     18.83 o 
   3   4   9       18.34       24.57      6.31 o 
   4   4   9       20.23       24.90     11.08 o 
   5   4   9      168.42      159.27     17.60 o 
   6   4   9      206.71      230.23     21.86 o 
   7   4   9       31.35       25.43     17.24 o 
 -10   5   9       22.02       31.73     13.80 o 
  -9   5   9       55.52       53.37     13.33 o 
  -8   5   9      357.87      387.58     22.36 o 
  -7   5   9      224.30      200.31     12.55 o 
  -6   5   9       60.62       77.15      8.72 o 
  -5   5   9      406.58      445.33     18.26 o 
  -4   5   9      313.22      328.17     10.95 o 
  -3   5   9     1799.21     1840.31     27.59 o 
  -2   5   9     6087.40     6087.92     77.88 o 
  -1   5   9     1693.17     1677.22     26.20 o 
   0   5   9      747.81      818.94     18.57 o 
   1   5   9      665.97      658.18     41.25 o 
   2   5   9      216.26      181.84     10.09 o 
   3   5   9      416.63      449.63     20.68 o 
   4   5   9       17.56       29.27     15.37 o 
   5   5   9      174.98      202.64     26.24 o 
   6   5   9      608.25      611.25     30.45 o 
   7   5   9       70.26       36.27     18.05 o 
 -10   6   9       24.12       25.24     13.43 o 
  -9   6   9       19.75       24.67     12.01 o 
  -8   6   9      140.92      129.74     15.80 o 
  -7   6   9        0.36      -11.39      9.13 o 
  -6   6   9      106.97       96.49      9.40 o 
  -5   6   9      127.32      136.71      9.79 o 
  -4   6   9      267.87      239.65     10.08 o 
  -3   6   9     1245.54     1207.99     20.53 o 
  -2   6   9      611.16      619.13     13.57 o 
  -1   6   9      312.52      315.62     10.00 o 
   0   6   9      192.25      162.45     40.84 o 
   1   6   9       74.24       74.27      7.08 o 
   2   6   9        3.25       -3.85      5.13 o 
   3   6   9       37.49       38.51     10.46 o 
   4   6   9       41.55       45.66     27.69 o 
   5   6   9      247.22      290.36     22.52 o 
   6   6   9       60.30       74.85     41.50 o 
   7   6   9       20.92        0.13     33.87 o 
  -9   7   9      130.93      119.20     16.73 o 
  -8   7   9      443.18      440.32     24.43 o 
  -7   7   9      296.80      303.35     19.89 o 
  -6   7   9      248.84      290.47     23.42 o 
  -5   7   9      495.83      495.22     30.60 o 
  -4   7   9      483.06      474.18     19.22 o 
  -3   7   9      898.26      888.06     20.51 o 
  -2   7   9     2178.78     2227.11     33.42 o 
  -1   7   9     1961.19     2018.92     31.13 o 
   0   7   9     2379.60     2335.54     50.65 o 
   1   7   9      328.51      353.55     12.93 o 
   2   7   9       54.16       91.22     11.35 o 
   3   7   9        6.58       -3.25      9.39 o 
   4   7   9      143.19      121.88     35.79 o 
   5   7   9      201.25      204.80     20.26 o 
   6   7   9       95.62      147.24     23.78 o 
   7   7   9       35.14       19.82     16.50 o 
  -9   8   9       32.51       21.04     12.84 o 
  -8   8   9       84.10       90.57     15.14 o 
  -7   8   9       62.28       62.87     12.79 o 
  -6   8   9        0.26        2.37      9.20 o 
  -5   8   9      188.10      213.43     12.63 o 
  -4   8   9      680.72      709.24     32.13 o 
  -3   8   9      599.73      571.21     16.30 o 
  -2   8   9      452.87      508.90     12.99 o 
  -1   8   9       82.05       85.12      6.56 o 
   0   8   9      162.90      164.04      9.49 o 
   1   8   9       40.65       28.40      8.26 o 
   2   8   9        9.63       15.74      9.09 o 
   3   8   9       15.37       17.95     10.22 o 
   4   8   9      239.17      271.45     62.94 o 
   5   8   9       45.92       15.71     17.66 o 
   6   8   9       12.30        1.63     21.44 o 
   7   8   9        0.33      -20.72     17.84 o 
  -9   9   9       61.64       64.80     15.57 o 
  -8   9   9      244.90      281.45     31.23 o 
  -7   9   9      414.24      382.71     54.83 o 
  -6   9   9      311.52      305.34     29.91 o 
  -5   9   9      319.98      325.38     29.43 o 
  -4   9   9      136.32      162.31      8.97 o 
  -3   9   9      231.84      217.85     11.26 o 
  -2   9   9      376.04      407.35     14.23 o 
  -1   9   9      418.64      455.85     17.42 o 
   0   9   9      222.35      252.41     11.63 o 
   1   9   9      429.54      452.10     19.51 o 
   2   9   9      248.31      297.56     17.73 o 
   3   9   9      596.29      628.38     43.30 o 
   4   9   9       66.21       62.29     14.54 o 
   5   9   9       43.07       39.76     27.14 o 
   6   9   9       60.29       43.23     16.02 o 
  -8  10   9       58.27       65.61     14.70 o 
  -7  10   9       61.70       49.52     13.33 o 
  -6  10   9       11.84       10.32     10.19 o 
  -5  10   9       39.63       25.28     10.68 o 
  -4  10   9      238.84      218.68     11.60 o 
  -3  10   9       41.27       65.27     13.63 o 
  -2  10   9       80.48      104.15     15.60 o 
  -1  10   9      171.81      162.52     12.51 o 
   0  10   9       52.20       83.88     10.69 o 
   1  10   9       24.07       11.48      8.39 o 
   2  10   9      195.02      223.17     30.81 o 
   3  10   9      246.52      300.11     44.44 o 
   4  10   9       55.07       40.60     16.82 o 
   5  10   9       17.81        1.14     16.15 o 
   6  10   9        1.15       -6.77     13.61 o 
  -8  11   9       82.23       64.44     15.24 o 
  -7  11   9       54.23       38.58     13.38 o 
  -6  11   9      136.74      141.99     19.34 o 
  -5  11   9       86.56       84.72     24.32 o 
  -4  11   9        1.10       -3.84      6.85 o 
  -3  11   9       10.12       20.91      6.07 o 
  -2  11   9       75.68      106.71      7.92 o 
  -1  11   9      147.96      155.36     10.71 o 
   0  11   9      389.52      393.26     23.06 o 
   1  11   9      292.47      275.96     54.47 o 
   2  11   9      554.81      546.04     59.99 o 
   3  11   9      131.23      128.95     26.78 o 
   4  11   9       91.54      109.69     16.16 o 
   5  11   9       28.29       24.38     15.29 o 
   6  11   9        1.73       11.82     14.42 o 
  -8  12   9        0.22       15.89     13.28 o 
  -7  12   9       54.52       22.91     13.08 o 
  -6  12   9        4.96        0.39     11.34 o 
  -5  12   9        4.20       -0.69     10.23 o 
  -4  12   9       26.11       44.70      9.05 o 
  -3  12   9       15.05        1.00      7.18 o 
  -2  12   9        0.86       -1.57      5.27 o 
  -1  12   9       19.08       18.16      9.26 o 
   0  12   9        0.81       -4.31      8.85 o 
   1  12   9       42.69       44.28     11.83 o 
   2  12   9       35.24       47.42     33.03 o 
   3  12   9      136.06      126.59     30.15 o 
   4  12   9       97.60       81.26     26.48 o 
   5  12   9        4.92       -1.96     13.15 o 
  -7  13   9       19.01        1.12     12.12 o 
  -6  13   9       16.77       20.05     12.52 o 
  -5  13   9        3.17        5.72     11.12 o 
  -4  13   9        3.64        3.25      8.05 o 
  -3  13   9       12.88       14.18      7.93 o 
  -2  13   9      193.55      216.94     11.01 o 
  -1  13   9      248.26      261.84     24.98 o 
   0  13   9      219.24      218.39     19.58 o 
   1  13   9      240.49      241.34     18.33 o 
   2  13   9       24.04       11.11     11.04 o 
   3  13   9        3.40      -12.26     13.99 o 
   4  13   9        0.23        8.66     12.53 o 
  -6  14   9        0.28       -5.71     11.47 o 
  -5  14   9        2.33      -17.51     12.01 o 
  -4  14   9       10.07       16.55      8.74 o 
  -3  14   9        7.15       29.43      8.82 o 
  -2  14   9        2.47        2.30      9.16 o 
  -1  14   9       22.65       18.34     10.13 o 
   0  14   9       13.32       -1.10     10.51 o 
   1  14   9       14.22       20.96     14.35 o 
   2  14   9        7.59       -9.83     10.90 o 
   3  14   9       12.92       12.65     12.91 o 
   4  14   9       14.50       12.32     13.13 o 
  -5  15   9        2.74       -5.50     11.19 o 
  -4  15   9       10.43       21.83     10.81 o 
  -3  15   9       19.64       32.67     16.46 o 
  -2  15   9        8.22       10.75     20.72 o 
  -1  15   9       56.32       62.58     12.50 o 
   0  15   9       84.65      112.15     15.01 o 
   1  15   9        2.84       -5.10     10.79 o 
   2  15   9        4.36       -0.23     17.42 o 
   3  15   9        6.45      -15.50     21.26 o 
  -4  16   9        0.03        4.69     10.99 o 
  -3  16   9        0.02        7.57     15.49 o 
  -2  16   9        0.23        1.68     15.25 o 
  -1  16   9        4.41       -8.24     11.17 o 
   0  16   9       55.72       66.03     14.39 o 
   1  16   9       17.10        7.17     12.08 o 
   2  16   9        9.89       10.16     16.88 o 
  -2  17   9        0.35        1.08     17.42 o 
  -1  17   9        0.03       -5.80     11.38 o 
 -10   0  10        4.31       16.53     12.35 o 
  -9   0  10        4.47        0.91      9.94 o 
  -8   0  10       40.56       49.47     11.41 o 
  -7   0  10      444.43      423.77     32.85 o 
  -6   0  10      333.69      306.40     23.06 o 
  -5   0  10      318.08      344.00     22.82 o 
  -4   0  10      168.94      156.98     15.61 o 
  -3   0  10      386.66      434.32     22.94 o 
  -2   0  10      227.41      254.37     11.59 o 
  -1   0  10       10.33       13.93      5.56 o 
   0   0  10      403.62      406.38     15.88 o 
   1   0  10       75.89       34.44      7.26 o 
   2   0  10       12.34        8.17      6.61 o 
   3   0  10      255.83      366.05     24.44 o 
   4   0  10       77.67       38.19     17.54 o 
   5   0  10        3.92      -24.50     16.33 o 
   6   0  10       62.96       57.41     25.58 o 
   7   0  10        1.43       -1.32     23.06 o 
 -10   1  10       67.70       89.91     15.46 o 
  -9   1  10      209.17      247.76     13.22 o 
  -8   1  10      307.95      317.80     19.52 o 
  -7   1  10      625.03      637.21     17.05 o 
  -6   1  10      505.88      511.31     20.15 o 
  -5   1  10     1024.11     1092.66     29.68 o 
  -4   1  10     1055.40     1007.52     38.44 o 
  -3   1  10       48.53      106.22      9.04 o 
  -2   1  10      104.20       81.69      4.81 o 
  -1   1  10     3283.58     3097.04     42.82 o 
   0   1  10     3910.86     4003.23     54.34 o 
   1   1  10     1188.96     1165.93     21.37 o 
   2   1  10      166.80      141.01      8.48 o 
   3   1  10      617.55      594.73     18.58 o 
   4   1  10      255.00      264.39     14.24 o 
   5   1  10      238.90      233.87     20.59 o 
   6   1  10       75.67       53.74     17.62 o 
   7   1  10        0.57       -5.22     16.33 o 
 -10   2  10       10.49        8.05     12.10 o 
  -9   2  10       29.42        8.04      9.08 o 
  -8   2  10       34.45       34.13      7.46 o 
  -7   2  10        0.57        2.86      6.35 o 
  -6   2  10        0.77        0.37      7.13 o 
  -5   2  10      251.35      241.92     13.72 o 
  -4   2  10      445.40      484.21     18.11 o 
  -3   2  10       25.74       18.61      6.02 o 
  -2   2  10      331.06      326.15      8.87 o 
  -1   2  10      757.63      714.89     14.53 o 
   0   2  10       81.42       87.46      6.10 o 
   1   2  10       43.33       80.50      6.32 o 
   2   2  10       17.06       18.81      6.70 o 
   3   2  10       38.34        0.94      6.11 o 
   4   2  10       21.46       25.64     11.59 o 
   5   2  10       42.65       -1.10     12.97 o 
   6   2  10       27.58        8.89     16.09 o 
   7   2  10       29.04       66.70     28.89 o 
 -10   3  10       30.56       41.09     13.84 o 
  -9   3  10       90.02       81.25     13.79 o 
  -8   3  10      194.09      190.58     13.30 o 
  -7   3  10     1267.16     1270.54     29.45 o 
  -6   3  10      385.85      459.84     16.08 o 
  -5   3  10       95.38       91.13     10.04 o 
  -4   3  10      773.33      841.73     36.39 o 
  -3   3  10     1193.83     1234.23     26.04 o 
  -2   3  10     1325.19     1298.01     21.23 o 
  -1   3  10     1034.09      987.84     18.01 o 
   0   3  10     1417.11     1325.60     22.72 o 
   1   3  10      126.73       98.92      6.71 o 
   2   3  10      288.28      349.74     13.35 o 
   3   3  10      645.06      642.79     44.82 o 
   4   3  10      531.45      538.38     24.33 o 
   5   3  10      168.59      157.17     26.60 o 
   6   3  10      360.16      394.42     25.51 o 
   7   3  10       64.41       82.75     19.23 o 
 -10   4  10        0.49       -1.04     11.71 o 
  -9   4  10       38.60       53.38     13.16 o 
  -8   4  10      134.20      144.07     12.22 o 
  -7   4  10       19.28       28.25      8.43 o 
  -6   4  10      106.47      100.86      9.44 o 
  -5   4  10        6.17        1.80      6.68 o 
  -4   4  10        6.60        0.92     11.53 o 
  -3   4  10      446.23      461.32     16.44 o 
  -2   4  10      694.62      677.55     15.10 o 
  -1   4  10       43.93       46.12      5.05 o 
   0   4  10      330.99      319.76     10.18 o 
   1   4  10       30.30       14.33      5.33 o 
   2   4  10        2.99       -1.59      5.17 o 
   3   4  10        0.16        1.20      6.16 o 
   4   4  10        0.07      -13.98     10.09 o 
   5   4  10      124.56      114.40     17.24 o 
   6   4  10      131.74      133.37     20.84 o 
   7   4  10        2.12       -1.96     17.32 o 
 -10   5  10        7.73       15.66     13.25 o 
  -9   5  10       17.02       27.35     12.14 o 
  -8   5  10       18.73       11.51     11.21 o 
  -7   5  10      314.80      383.45     19.97 o 
  -6   5  10      398.62      409.12     20.83 o 
  -5   5  10        0.89        1.06      7.15 o 
  -4   5  10      188.12      205.23     13.04 o 
  -3   5  10      672.12      660.43     16.70 o 
  -2   5  10     1573.76     1607.33     25.78 o 
  -1   5  10     2917.99     2879.33     41.21 o 
   0   5  10      534.94      548.34     17.42 o 
   1   5  10      100.26       97.97     10.53 o 
   2   5  10       45.42       33.64      6.57 o 
   3   5  10      234.66      258.40     17.59 o 
   4   5  10      165.35      236.03     48.10 o 
   5   5  10      462.48      565.43     28.03 o 
   6   5  10      154.79      139.15     20.35 o 
   7   5  10       31.87       16.98     17.86 o 
  -9   6  10       15.71       16.62     12.14 o 
  -8   6  10       33.98       20.10     11.72 o 
  -7   6  10        0.11       -7.07      9.71 o 
  -6   6  10       11.29        5.00      6.80 o 
  -5   6  10       57.06       49.47     13.51 o 
  -4   6  10       29.64       28.00      7.78 o 
  -3   6  10      154.92      155.51      9.28 o 
  -2   6  10      138.14      144.33      7.35 o 
  -1   6  10       61.02       62.39      5.85 o 
   0   6  10       94.87       93.04      6.75 o 
   1   6  10        1.21        1.15      5.13 o 
   2   6  10       23.64       25.13      8.74 o 
   3   6  10        0.06       -7.83     10.15 o 
   4   6  10       25.81       14.12     12.16 o 
   5   6  10       16.82       19.08     21.68 o 
   6   6  10       21.46        6.82     24.20 o 
   7   6  10        0.09      -24.24     16.16 o 
  -9   7  10        0.01        3.93     11.59 o 
  -8   7  10        3.25       -7.50     10.83 o 
  -7   7  10       34.34        3.75     11.04 o 
  -6   7  10       36.07       34.27      8.13 o 
  -5   7  10        1.09       -3.43      6.84 o 
  -4   7  10        0.24        4.57      6.87 o 
  -3   7  10      391.58      412.89     14.04 o 
  -2   7  10      808.74      795.96     16.63 o 
  -1   7  10      223.39      239.79      9.61 o 
   0   7  10       18.92        7.19      6.68 o 
   1   7  10        0.69       -0.74      5.43 o 
   2   7  10        0.41        0.37      8.27 o 
   3   7  10        3.36       -8.24      9.29 o 
   4   7  10       16.87       16.27     12.00 o 
   5   7  10        8.61       -8.61     12.63 o 
   6   7  10       21.91       23.05     16.34 o 
  -9   8  10        4.70      -11.80     11.08 o 
  -8   8  10       10.19       34.81     14.53 o 
  -7   8  10       25.68       16.99     11.12 o 
  -6   8  10       32.08       24.25     10.95 o 
  -5   8  10      100.69      127.80     11.41 o 
  -4   8  10        0.53        7.19      7.46 o 
  -3   8  10      128.48      117.35      8.91 o 
  -2   8  10      103.66      129.76      9.81 o 
  -1   8  10       89.81       87.78      6.76 o 
   0   8  10        0.02       -2.46      5.38 o 
   1   8  10        1.28       -2.89     10.69 o 
   2   8  10        0.08       -2.82      8.60 o 
   3   8  10       11.26       -8.10     20.54 o 
   4   8  10       42.01       21.56     18.02 o 
   5   8  10        4.75      -19.05     23.30 o 
   6   8  10        0.65       -3.75     14.51 o 
  -9   9  10        0.26       -5.79     12.35 o 
  -8   9  10        1.00        3.07     11.46 o 
  -7   9  10        7.95        0.87     22.58 o 
  -6   9  10       12.47        1.01     10.06 o 
  -5   9  10      293.02      350.40     58.25 o 
  -4   9  10       10.66       11.13      7.87 o 
  -3   9  10       10.78       10.34      6.00 o 
  -2   9  10      264.96      299.77     11.09 o 
  -1   9  10      325.72      316.59     11.34 o 
   0   9  10       26.93       25.01     10.16 o 
   1   9  10        8.12       -3.72      7.73 o 
   2   9  10      163.04      145.67     15.31 o 
   3   9  10      526.34      498.52     33.93 o 
   4   9  10       34.20        6.31     12.40 o 
   5   9  10        1.15      -15.31     11.86 o 
   6   9  10        0.13       -2.76     14.74 o 
  -8  10  10        2.77       -1.23     11.92 o 
  -7  10  10        0.59       -4.71     10.58 o 
  -6  10  10       10.91       -1.20     10.53 o 
  -5  10  10        0.20       -9.63      9.40 o 
  -4  10  10      175.96      187.04     15.32 o 
  -3  10  10        7.66        7.18      6.46 o 
  -2  10  10       35.81       34.25      6.26 o 
  -1  10  10        6.53        0.32      4.46 o 
   0  10  10        5.50        6.21      7.73 o 
   1  10  10       37.54       38.65     10.35 o 
   2  10  10        9.71       25.05     10.99 o 
   3  10  10       11.66       13.10     11.18 o 
   4  10  10       16.02        2.48     13.04 o 
   5  10  10        0.54        8.03     30.21 o 
  -8  11  10        5.55       26.29     13.48 o 
  -7  11  10       29.28       24.16     13.15 o 
  -6  11  10       38.60       34.32     12.51 o 
  -5  11  10      213.07      209.70     18.07 o 
  -4  11  10      686.15      822.87     47.93 o 
  -3  11  10      496.99      497.75     17.24 o 
  -2  11  10      161.56      144.30     10.73 o 
  -1  11  10        4.85       16.65      8.52 o 
   0  11  10       45.88       27.81     10.10 o 
   1  11  10      237.05      212.71     28.83 o 
   2  11  10      496.18      570.05     49.61 o 
   3  11  10      137.46      124.47     15.71 o 
   4  11  10       67.63       62.84     14.95 o 
   5  11  10       12.12        8.73     14.42 o 
  -7  12  10        0.04        0.55     20.42 o 
  -6  12  10        2.37        6.60     11.69 o 
  -5  12  10       22.11       12.32     11.55 o 
  -4  12  10      152.80      165.11     12.63 o 
  -3  12  10       52.76       53.18      7.58 o 
  -2  12  10        4.99        4.79      5.95 o 
  -1  12  10        7.37        7.95      9.12 o 
   0  12  10        0.25       -5.61      9.23 o 
   1  12  10        4.28       -9.82     10.21 o 
   2  12  10       24.15        9.10     10.90 o 
   3  12  10       49.89       49.15     13.54 o 
   4  12  10       21.48       26.20     13.86 o 
  -7  13  10       27.42       30.35     24.74 o 
  -6  13  10       68.41       79.86     15.48 o 
  -5  13  10      305.16      333.61     22.12 o 
  -4  13  10      426.43      410.13     29.76 o 
  -3  13  10      230.65      248.57     15.50 o 
  -2  13  10       21.51       37.93     10.26 o 
  -1  13  10       45.50       49.94     23.42 o 
   0  13  10      189.18      217.42     19.76 o 
   1  13  10      122.67      119.88     28.47 o 
   2  13  10       17.71       15.88     19.58 o 
   3  13  10      116.85      137.21     17.13 o 
   4  13  10       60.35       97.10     16.80 o 
  -6  14  10       20.05       31.34     14.09 o 
  -5  14  10       39.28       22.69     12.99 o 
  -4  14  10       17.66       15.99      9.07 o 
  -3  14  10        7.31        4.82      8.03 o 
  -2  14  10       56.09       44.44     17.90 o 
  -1  14  10       44.71       22.67     11.59 o 
   0  14  10        0.35        2.49     10.31 o 
   1  14  10        8.40        4.74     19.82 o 
   2  14  10        9.70       -7.45     11.02 o 
   3  14  10        3.16       -0.82     12.33 o 
  -5  15  10       72.17       81.97     15.78 o 
  -4  15  10      120.59      148.76     13.39 o 
  -3  15  10      124.98      164.79     23.18 o 
  -2  15  10      108.32       98.37     21.02 o 
  -1  15  10       90.48      105.78     15.29 o 
   0  15  10       46.53       58.80     13.58 o 
   1  15  10       36.18       70.74     26.00 o 
   2  15  10       46.53       65.52     15.06 o 
  -3  16  10        9.16       16.82     16.09 o 
  -2  16  10       15.00        6.01     15.85 o 
  -1  16  10       19.23       35.42     13.21 o 
   0  16  10        8.98        3.65     12.17 o 
   1  16  10        3.29        9.47     12.39 o 
 -10   1  11        2.16       -0.66     12.55 o 
  -9   1  11        2.46       -6.17      7.06 o 
  -8   1  11       46.07       40.95      7.96 o 
  -7   1  11      283.55      256.93     12.10 o 
  -6   1  11       11.23       20.19     15.25 o 
  -5   1  11        0.39       -0.91      6.41 o 
  -4   1  11        6.10        8.82      6.41 o 
  -3   1  11      231.16      188.60     19.16 o 
  -2   1  11       30.10       37.43      4.30 o 
  -1   1  11        0.13       -3.68      3.62 o 
   0   1  11        0.06       34.53      4.99 o 
   1   1  11       18.57       18.67      4.98 o 
   2   1  11      238.05      143.35      8.84 o 
   3   1  11       90.17      117.86      8.82 o 
   4   1  11        0.88        2.79      7.46 o 
   5   1  11        2.57      -14.55     12.69 o 
   6   1  11       16.31       -2.75     15.84 o 
   7   1  11        2.01       11.81     17.81 o 
 -10   2  11        2.20      -13.31     11.01 o 
  -9   2  11        4.00        1.57      8.46 o 
  -8   2  11       28.14       27.93      7.71 o 
  -7   2  11      321.04      322.53     13.33 o 
  -6   2  11      283.02      325.32     17.11 o 
  -5   2  11      297.43      299.30     22.34 o 
  -4   2  11      227.25      198.83     12.94 o 
  -3   2  11       62.71       61.13      8.14 o 
  -2   2  11      244.46      240.31      8.29 o 
  -1   2  11      425.42      465.56     11.94 o 
   0   2  11      338.61      372.70     14.18 o 
   1   2  11      288.37      242.05     10.03 o 
   2   2  11      438.99      430.84     13.50 o 
   3   2  11      283.85      291.67     18.98 o 
   4   2  11       34.46       36.43     12.54 o 
   5   2  11        0.58      -18.83     12.56 o 
   6   2  11       11.05        0.93     15.99 o 
   7   2  11       28.04       25.67     18.03 o 
 -10   3  11       11.48       -0.39     11.68 o 
  -9   3  11        3.49      -11.95     10.15 o 
  -8   3  11        9.73        5.00      7.97 o 
  -7   3  11      599.30      574.86     20.60 o 
  -6   3  11      500.44      479.72     24.56 o 
  -5   3  11       96.20       80.62     10.14 o 
  -4   3  11       66.10       78.68      9.53 o 
  -3   3  11        6.26       10.26      5.94 o 
  -2   3  11      940.48      933.64     20.65 o 
  -1   3  11      410.79      380.71     11.03 o 
   0   3  11       16.21        1.47      4.16 o 
   1   3  11        4.71        1.21      4.54 o 
   2   3  11      175.76      245.75     12.63 o 
   3   3  11      280.78      292.11     26.06 o 
   4   3  11       47.30       42.40     13.11 o 
   5   3  11       15.06      -13.01     12.85 o 
   6   3  11       43.05       22.56     16.81 o 
   7   3  11        1.89       -1.30     17.60 o 
 -10   4  11       27.77       28.52     18.02 o 
  -9   4  11       22.25       16.89     11.80 o 
  -8   4  11      201.77      206.59     13.97 o 
  -7   4  11      521.19      510.93     18.85 o 
  -6   4  11      140.34      129.72     12.75 o 
  -5   4  11      478.59      468.46     25.64 o 
  -4   4  11      856.67      860.94     26.07 o 
  -3   4  11      360.08      322.35     15.58 o 
  -2   4  11      268.35      246.37     10.78 o 
  -1   4  11     1243.66     1171.59     21.15 o 
   0   4  11      331.21      326.98     11.02 o 
   1   4  11      766.86      873.19     18.66 o 
   2   4  11      287.81      345.19     18.47 o 
   3   4  11      147.74      143.68     11.18 o 
   4   4  11       63.34       85.99     25.88 o 
   5   4  11        5.82       37.54     14.79 o 
   6   4  11       28.88        4.04     16.54 o 
   7   4  11       19.47        1.18     17.59 o 
  -9   5  11        0.27       20.83     11.89 o 
  -8   5  11       40.78       41.28     12.65 o 
  -7   5  11      130.06      130.68     11.54 o 
  -6   5  11       79.02       81.87      9.45 o 
  -5   5  11      143.32      141.36     12.35 o 
  -4   5  11      192.60      208.64     13.82 o 
  -3   5  11      255.92      247.89     14.29 o 
  -2   5  11      614.27      600.85     16.58 o 
  -1   5  11      430.77      452.82     12.43 o 
   0   5  11       75.01       85.48      6.76 o 
   1   5  11       91.73       66.71      7.75 o 
   2   5  11       27.59       14.75      6.61 o 
   3   5  11       64.97       82.22     13.22 o 
   4   5  11       75.05       79.66     33.93 o 
   5   5  11       61.70       52.66     15.51 o 
   6   5  11       35.51       62.67     18.20 o 
  -9   6  11       44.82       51.15     23.42 o 
  -8   6  11      240.21      266.54     20.45 o 
  -7   6  11      701.94      726.91     34.77 o 
  -6   6  11      207.50      206.42     12.82 o 
  -5   6  11      308.74      338.97     17.38 o 
  -4   6  11      911.20      926.99     28.08 o 
  -3   6  11       56.40       50.68     13.27 o 
  -2   6  11      574.48      562.57     16.43 o 
  -1   6  11      886.56      844.92     17.65 o 
   0   6  11      637.37      668.93     16.52 o 
   1   6  11      216.28      169.62     48.70 o 
   2   6  11       58.24       74.39     12.37 o 
   3   6  11      149.19      188.80     16.81 o 
   4   6  11      316.63      369.92     40.54 o 
   5   6  11       43.46       33.36     14.92 o 
   6   6  11       35.04       30.76     24.86 o 
  -9   7  11       24.66       27.00     13.16 o 
  -8   7  11       31.45       30.16     12.56 o 
  -7   7  11      113.28      113.52     15.50 o 
  -6   7  11       77.18       60.12      9.37 o 
  -5   7  11       25.16       22.85      9.18 o 
  -4   7  11      190.98      187.67     19.04 o 
  -3   7  11       66.68       63.33      7.82 o 
  -2   7  11        1.25        4.88      5.32 o 
  -1   7  11      170.48      191.39      9.25 o 
   0   7  11      362.79      338.59     12.76 o 
   1   7  11       37.62       50.40      7.67 o 
   2   7  11        1.21        2.25     18.26 o 
   3   7  11       85.66       50.21     13.11 o 
   4   7  11       59.12       69.72     15.00 o 
   5   7  11       32.37       38.15     15.32 o 
   6   7  11       21.47        1.25     15.50 o 
  -9   8  11       53.53       59.33     15.57 o 
  -8   8  11      104.54      124.52     16.63 o 
  -7   8  11      229.29      224.59     30.45 o 
  -6   8  11      402.87      454.40     23.40 o 
  -5   8  11      496.95      474.19     21.19 o 
  -4   8  11      118.93      105.29     11.94 o 
  -3   8  11        2.02        1.49      5.75 o 
  -2   8  11      146.49      197.03     11.16 o 
  -1   8  11     1138.24     1138.12     22.09 o 
   0   8  11      696.34      742.86     24.70 o 
   1   8  11      273.14      297.49     17.19 o 
   2   8  11      349.14      352.93     20.30 o 
   3   8  11      506.80      483.17     57.29 o 
   4   8  11      128.15      131.72     16.91 o 
   5   8  11       46.19       68.99     16.43 o 
   6   8  11       19.43        7.22     15.99 o 
  -8   9  11       17.34       25.47     12.65 o 
  -7   9  11       23.33       24.06     12.43 o 
  -6   9  11        1.32       -0.61     10.45 o 
  -5   9  11      223.97      258.49     27.24 o 
  -4   9  11        5.03        1.07      7.96 o 
  -3   9  11      112.50      119.81      9.87 o 
  -2   9  11      125.98      103.24      9.30 o 
  -1   9  11      131.46      149.82      8.95 o 
   0   9  11       98.26      114.02     12.04 o 
   1   9  11       12.18       23.95      9.84 o 
   2   9  11       12.19       19.87     14.71 o 
   3   9  11        0.18       -8.31     11.23 o 
   4   9  11       12.34       -8.91     14.71 o 
   5   9  11        2.93       -6.56     13.19 o 
  -8  10  11       42.91       33.19     13.66 o 
  -7  10  11      135.77      159.43     24.98 o 
  -6  10  11      109.59       80.35     22.16 o 
  -5  10  11      317.30      411.66     72.01 o 
  -4  10  11      258.22      296.50     18.35 o 
  -3  10  11       24.66       21.15      7.48 o 
  -2  10  11      169.64      179.36     11.57 o 
  -1  10  11      341.14      394.33     15.15 o 
   0  10  11      488.67      497.31     30.03 o 
   1  10  11     1097.89     1160.06     35.09 o 
   2  10  11      595.53      606.69     26.20 o 
   3  10  11       58.65       84.18     15.25 o 
   4  10  11       17.26       17.82     13.39 o 
   5  10  11        5.10       -6.86     13.24 o 
  -7  11  11       20.25        7.67     16.33 o 
  -6  11  11        2.29        8.04     11.61 o 
  -5  11  11       36.09       36.97     12.23 o 
  -4  11  11       10.81        2.76     10.46 o 
  -3  11  11      112.03      138.23     11.20 o 
  -2  11  11      250.27      301.71     18.74 o 
  -1  11  11      126.51      134.55     10.87 o 
   0  11  11       52.16       48.35     12.31 o 
   1  11  11       38.86       52.62     29.79 o 
   2  11  11       16.32       18.22     24.44 o 
   3  11  11        1.19       -3.23     11.67 o 
   4  11  11        0.97       -1.34     13.42 o 
  -7  12  11       48.46       63.39     20.60 o 
  -6  12  11      146.14      220.47     61.80 o 
  -5  12  11       90.29       82.93     14.67 o 
  -4  12  11      106.80      121.76     20.36 o 
  -3  12  11      175.00      228.76     13.49 o 
  -2  12  11       89.43       89.51     10.13 o 
  -1  12  11       93.13      115.40     12.99 o 
   0  12  11      239.73      283.55     41.80 o 
   1  12  11      154.36      166.75     16.33 o 
   2  12  11       75.97       80.26     25.94 o 
   3  12  11       19.97       42.07     13.79 o 
   4  12  11        3.89       -5.66     13.66 o 
  -6  13  11       13.35       -3.86     11.93 o 
  -5  13  11       20.08       22.55     12.94 o 
  -4  13  11        0.01      -10.81     10.56 o 
  -3  13  11       27.67       20.12      8.90 o 
  -2  13  11        9.87        8.88      9.61 o 
  -1  13  11       75.50      109.29     11.35 o 
   0  13  11       41.60        1.46     12.49 o 
   1  13  11        2.49      -15.14     10.10 o 
   2  13  11        0.01       -6.51     15.55 o 
   3  13  11        2.15        3.36     12.66 o 
  -5  14  11       21.89       33.48     18.74 o 
  -4  14  11       26.23       38.03     13.10 o 
  -3  14  11       34.69       32.14     11.63 o 
  -2  14  11       46.20       73.17     12.79 o 
  -1  14  11       12.25       15.95     10.51 o 
   0  14  11        1.34      -13.54     11.23 o 
   1  14  11        4.08        3.83     16.70 o 
   2  14  11        0.40       -3.27     18.02 o 
  -4  15  11        2.68       -5.55     11.60 o 
  -3  15  11        1.22       -3.72     14.53 o 
  -2  15  11        1.31        0.48     15.73 o 
  -1  15  11        0.33       -1.23     11.29 o 
   0  15  11        0.64       -5.07     11.21 o 
   1  15  11        3.96       -7.87     13.27 o 
 -10   0  12        5.22        4.78     18.68 o 
  -9   0  12       80.07       83.06     13.46 o 
  -8   0  12      181.88      216.86     16.86 o 
  -7   0  12      116.70       94.65     17.78 o 
  -6   0  12      220.64      258.96     22.34 o 
  -5   0  12       78.96      104.14     15.01 o 
  -4   0  12      603.45      564.04     29.55 o 
  -3   0  12     1268.42     1383.91     49.61 o 
  -2   0  12      849.30      910.07     37.59 o 
  -1   0  12     3220.12     3445.06     68.57 o 
   0   0  12     1503.65     1432.04     36.13 o 
   1   0  12     1353.25     1077.34     31.04 o 
   2   0  12       44.08       92.52     11.18 o 
   3   0  12       23.09       41.06     10.25 o 
   4   0  12      169.73      124.92     14.12 o 
   5   0  12      126.12      174.57     16.76 o 
   6   0  12      179.65      197.22     31.47 o 
 -10   1  12        6.91        2.43      9.72 o 
  -9   1  12        5.40       -3.38      7.05 o 
  -8   1  12       65.96       64.69      8.67 o 
  -7   1  12      374.05      376.39     16.32 o 
  -6   1  12      238.14      246.96     15.67 o 
  -5   1  12      135.98      145.70     12.33 o 
  -4   1  12      141.95      145.78     11.61 o 
  -3   1  12       23.33       27.51      7.34 o 
  -2   1  12       30.09       27.66      7.20 o 
  -1   1  12      355.99      353.48     13.78 o 
   0   1  12      280.42      273.09     10.83 o 
   1   1  12      187.55      191.76      9.67 o 
   2   1  12      156.84      157.94     12.26 o 
   3   1  12       19.97       10.74      9.21 o 
   4   1  12        6.41       -7.45     11.89 o 
   5   1  12        1.42      -18.15     12.10 o 
   6   1  12       23.04       25.40     17.34 o 
 -10   2  12        9.66       17.00     13.12 o 
  -9   2  12       44.77       33.68      9.78 o 
  -8   2  12      174.41      168.67     11.07 o 
  -7   2  12      199.45      170.29     12.24 o 
  -6   2  12       50.46       56.78     15.79 o 
  -5   2  12      286.71      344.87     17.11 o 
  -4   2  12      466.90      502.90     19.74 o 
  -3   2  12      385.23      369.74     21.62 o 
  -2   2  12     1579.47     1505.68     39.22 o 
  -1   2  12     1529.97     1303.28     23.17 o 
   0   2  12     2341.96     2317.68     36.18 o 
   1   2  12      879.73     1135.23     22.59 o 
   2   2  12      126.62       78.44      7.79 o 
   3   2  12       62.69       59.91      7.80 o 
   4   2  12       72.66       97.11     20.42 o 
   5   2  12       49.10       36.45     15.11 o 
   6   2  12      255.34      279.26     50.93 o 
  -9   3  12        6.47        7.50      9.07 o 
  -8   3  12       13.79        9.89      8.34 o 
  -7   3  12      117.17      102.30     10.79 o 
  -6   3  12      157.08      206.04     15.11 o 
  -5   3  12       88.19       94.24     11.08 o 
  -4   3  12      270.45      276.83     15.61 o 
  -3   3  12      111.45      103.76     10.30 o 
  -2   3  12      398.35      399.50     13.55 o 
  -1   3  12      226.86      227.98      9.58 o 
   0   3  12       32.17       32.07      8.06 o 
   1   3  12      190.72      222.50     13.07 o 
   2   3  12        3.26        4.50      5.32 o 
   3   3  12       10.12       -2.78      7.84 o 
   4   3  12       38.02       26.75     13.50 o 
   5   3  12       21.82       -7.40     17.48 o 
   6   3  12        7.40      -22.62     15.08 o 
  -9   4  12       27.27       15.56     11.59 o 
  -8   4  12      122.56      158.66     14.84 o 
  -7   4  12      193.44      196.11     13.30 o 
  -6   4  12      393.24      374.54     25.76 o 
  -5   4  12      168.90      144.77     12.85 o 
  -4   4  12      429.15      419.65     18.50 o 
  -3   4  12      520.09      509.45     20.09 o 
  -2   4  12      409.45      403.00     13.75 o 
  -1   4  12      888.42      922.08     18.66 o 
   0   4  12      451.15      412.79     16.16 o 
   1   4  12      340.63      272.06     13.61 o 
   2   4  12      106.37      163.62      9.86 o 
   3   4  12       10.43       16.40     10.96 o 
   4   4  12       48.30       19.18     13.33 o 
   5   4  12       57.04       60.14     16.35 o 
   6   4  12       43.66       12.43     19.22 o 
  -9   5  12        3.77        3.00     11.50 o 
  -8   5  12       51.01       59.38     13.43 o 
  -7   5  12        6.74        6.27      8.18 o 
  -6   5  12       91.60      102.53     14.65 o 
  -5   5  12       26.37       41.24      9.60 o 
  -4   5  12       28.15       27.98      8.57 o 
  -3   5  12        4.65        8.00      6.98 o 
  -2   5  12      315.83      305.41     12.61 o 
  -1   5  12      397.78      407.86     12.36 o 
   0   5  12       97.27       91.11      7.23 o 
   1   5  12        1.02        0.66      5.11 o 
   2   5  12        0.23       -3.46      7.08 o 
   3   5  12        6.60       -6.31     18.26 o 
   4   5  12       19.36       -2.50     12.73 o 
   5   5  12        0.10        2.49     14.00 o 
   6   5  12        8.12      -19.13     16.10 o 
  -9   6  12        1.91        2.62     10.99 o 
  -8   6  12       23.08       21.16     11.74 o 
  -7   6  12      366.01      357.09     17.16 o 
  -6   6  12      868.63      841.93     55.55 o 
  -5   6  12      235.63      243.31     15.73 o 
  -4   6  12       15.44        6.11      7.49 o 
  -3   6  12      128.08      134.03     12.06 o 
  -2   6  12      148.35      173.38     10.27 o 
  -1   6  12       41.91       33.08      5.74 o 
   0   6  12       28.79       23.94      5.52 o 
   1   6  12       72.37       78.73      9.00 o 
   2   6  12       27.56       15.96      9.82 o 
   3   6  12       19.98        5.90     11.85 o 
   4   6  12        1.06        6.77     13.93 o 
   5   6  12       16.30       11.11     16.88 o 
   6   6  12        4.48      -12.69     32.07 o 
  -9   7  12        2.09       -3.90     11.47 o 
  -8   7  12        8.47        2.77     11.38 o 
  -7   7  12       39.54       32.07     12.52 o 
  -6   7  12       46.14       47.82      9.22 o 
  -5   7  12       15.48       25.78      9.54 o 
  -4   7  12       39.29       45.54      9.57 o 
  -3   7  12      261.29      255.55     15.73 o 
  -2   7  12       34.39       42.95      7.41 o 
  -1   7  12      167.62      195.90      9.74 o 
   0   7  12        6.58       -0.29      5.04 o 
   1   7  12       33.11       33.55      9.90 o 
   2   7  12       10.87        3.09     14.11 o 
   3   7  12        0.07        4.63     11.65 o 
   4   7  12       15.79       15.05     13.01 o 
   5   7  12        0.19      -10.28     20.96 o 
  -8   8  12        0.21        9.17     11.56 o 
  -7   8  12        0.37      -10.21     10.78 o 
  -6   8  12      185.49      243.67     14.87 o 
  -5   8  12      109.71      118.44     13.41 o 
  -4   8  12       30.32       30.71      9.63 o 
  -3   8  12      526.11      539.10     22.29 o 
  -2   8  12      754.11      710.37     26.15 o 
  -1   8  12       73.25       67.40      8.91 o 
   0   8  12      121.83      117.89      9.96 o 
   1   8  12       34.60       21.07     17.00 o 
   2   8  12        1.67       14.10     11.23 o 
   3   8  12       28.56       29.82     12.95 o 
   4   8  12       10.98        3.45     12.68 o 
   5   8  12        2.56      -17.11     13.53 o 
  -8   9  12        3.72        6.94     12.01 o 
  -7   9  12        1.66       -7.53     11.27 o 
  -6   9  12       14.67        7.86     11.54 o 
  -5   9  12        4.93       10.04      9.37 o 
  -4   9  12       23.45       34.66     12.85 o 
  -3   9  12      191.75      218.76     15.96 o 
  -2   9  12        0.52       -8.58      5.89 o 
  -1   9  12        6.19        0.33      7.55 o 
   0   9  12       14.45       24.23     12.12 o 
   1   9  12       90.18       97.55     40.90 o 
   2   9  12        1.35       -8.77     10.96 o 
   3   9  12       24.30       18.76     27.99 o 
   4   9  12        2.21       -1.99     13.14 o 
   5   9  12        0.31       -7.32     14.17 o 
  -8  10  12       21.94        5.90     12.97 o 
  -7  10  12       55.68       46.48     27.14 o 
  -6  10  12        1.32       -2.78     10.92 o 
  -5  10  12        4.50       12.65     10.95 o 
  -4  10  12      396.77      415.84     48.58 o 
  -3  10  12      518.23      511.63     22.77 o 
  -2  10  12      101.00       92.87      9.86 o 
  -1  10  12        6.36        0.02      6.84 o 
   0  10  12        2.13       -2.42      6.97 o 
   1  10  12       20.94       37.02     11.43 o 
   2  10  12       20.50       25.05     12.58 o 
   3  10  12        1.38      -14.51     11.56 o 
   4  10  12       24.02       25.68     14.33 o 
  -7  11  12        2.51        3.17     12.18 o 
  -6  11  12       19.48       20.15     12.49 o 
  -5  11  12        6.11        8.33     12.67 o 
  -4  11  12        0.17        2.09      9.33 o 
  -3  11  12        1.49        9.89     13.51 o 
  -2  11  12        3.15       -2.74      6.84 o 
  -1  11  12        1.51       -0.07     12.91 o 
   0  11  12        5.59        7.96      9.74 o 
   1  11  12        1.52       -1.12     10.36 o 
   2  11  12        0.86        2.98     11.33 o 
   3  11  12       13.49       25.10     13.47 o 
   4  11  12        2.02       25.87     14.63 o 
  -6  12  12       46.50       23.77     15.85 o 
  -5  12  12      105.98      115.05     16.64 o 
  -4  12  12      134.65      151.01     17.03 o 
  -3  12  12       57.41       61.40     11.80 o 
  -2  12  12       88.63       89.76     15.43 o 
  -1  12  12       93.64       91.05     13.10 o 
   0  12  12       98.77      105.19     14.55 o 
   1  12  12       19.45       14.80     17.66 o 
   2  12  12       27.64       39.09     20.72 o 
   3  12  12      108.88      136.01     27.81 o 
  -6  13  12        4.47        5.64     12.72 o 
  -5  13  12        0.25        1.43     11.96 o 
  -4  13  12        0.06        8.98     12.19 o 
  -3  13  12        0.64        2.88     15.61 o 
  -2  13  12        0.19       -1.18      8.80 o 
  -1  13  12        7.81        6.08      9.49 o 
   0  13  12        2.86      -15.30     10.20 o 
   1  13  12        3.65      -14.89     10.64 o 
   2  13  12        9.12       13.57     12.49 o 
  -5  14  12       45.92       41.21     15.09 o 
  -4  14  12      117.77      123.72     17.19 o 
  -3  14  12      126.22      170.08     24.98 o 
  -2  14  12       65.28       69.57     15.55 o 
  -1  14  12       62.49       70.77     15.07 o 
   0  14  12       21.79       24.30     12.27 o 
   1  14  12       64.04       87.18     21.68 o 
  -2  15  12        8.20       17.54     17.54 o 
  -1  15  12       21.89        7.07     15.49 o 
  -9   1  13        5.09        2.42      7.58 o 
  -8   1  13        6.77        5.51      7.18 o 
  -7   1  13      103.35       98.42     18.86 o 
  -6   1  13      124.07      123.53     12.86 o 
  -5   1  13        0.36       -1.61      7.45 o 
  -4   1  13      104.19       91.73     10.35 o 
  -3   1  13       20.91       11.18      6.45 o 
  -2   1  13        1.64        2.86      5.76 o 
  -1   1  13       44.90       51.61      6.15 o 
   0   1  13        3.47        5.56      5.16 o 
   1   1  13       73.78      100.39      8.27 o 
   2   1  13       20.84       49.02      7.35 o 
   3   1  13        1.56       16.12      6.78 o 
   4   1  13        3.80        1.05      8.48 o 
   5   1  13        0.10      -23.86     15.91 o 
   6   1  13        3.37      -11.77     15.84 o 
  -9   2  13        0.87        8.02      8.80 o 
  -8   2  13       13.66       12.49      7.18 o 
  -7   2  13       34.05       34.84     10.95 o 
  -6   2  13       10.54        0.77      9.49 o 
  -5   2  13       69.05       61.69     11.89 o 
  -4   2  13       85.30       73.01     10.99 o 
  -3   2  13        1.69       -2.53      5.78 o 
  -2   2  13        8.65       13.65     12.61 o 
  -1   2  13        8.27        8.28      4.96 o 
   0   2  13        8.03        8.64      5.25 o 
   1   2  13       14.93       11.03      5.73 o 
   2   2  13        4.87       -0.73      5.67 o 
   3   2  13        1.35      -11.68      7.78 o 
   4   2  13        0.76      -11.69      7.80 o 
   5   2  13        4.86       -8.20     14.36 o 
   6   2  13        0.57      -21.85     14.57 o 
  -9   3  13       11.71       18.65      9.50 o 
  -8   3  13       32.52       21.35     10.94 o 
  -7   3  13      291.27      286.29     18.43 o 
  -6   3  13      540.69      569.88     27.39 o 
  -5   3  13      169.27      195.81     14.44 o 
  -4   3  13      144.89      156.64     13.03 o 
  -3   3  13      232.50      234.35     24.86 o 
  -2   3  13      163.88      179.50     13.08 o 
  -1   3  13        6.24        5.10      5.54 o 
   0   3  13      376.36      451.44     15.66 o 
   1   3  13      210.77      187.49     13.83 o 
   2   3  13      119.53       89.70      9.33 o 
   3   3  13       43.66       65.59      8.58 o 
   4   3  13       18.40       -6.18     19.76 o 
   5   3  13       22.99       11.13     14.94 o 
   6   3  13        0.78       -2.53     16.22 o 
  -9   4  13       14.71       20.24     12.24 o 
  -8   4  13       48.78       51.10     10.26 o 
  -7   4  13      208.48      217.36     17.57 o 
  -6   4  13      334.27      347.87     35.31 o 
  -5   4  13       14.21       11.66      8.28 o 
  -4   4  13       86.48      101.33     11.25 o 
  -3   4  13       27.99       34.31      8.47 o 
  -2   4  13      180.07      221.75     14.35 o 
  -1   4  13      133.41      147.51      9.91 o 
   0   4  13        1.89       -2.68      4.76 o 
   1   4  13       59.61       81.88      8.01 o 
   2   4  13       49.00       60.87      7.89 o 
   3   4  13       54.71       36.05     24.44 o 
   4   4  13       58.47       34.69     23.90 o 
   5   4  13        9.47       -3.69     15.01 o 
  -9   5  13       79.47       91.16     15.64 o 
  -8   5  13       22.10       27.01      9.55 o 
  -7   5  13      103.00      121.55     11.82 o 
  -6   5  13      227.92      226.89     32.85 o 
  -5   5  13      349.47      381.02     31.17 o 
  -4   5  13     1121.61     1074.94     33.75 o 
  -3   5  13      111.62      122.58     15.01 o 
  -2   5  13      131.59      112.85     11.83 o 
  -1   5  13      228.24      227.03     14.05 o 
   0   5  13      487.41      455.29     13.95 o 
   1   5  13      266.57      321.89     12.67 o 
   2   5  13      155.67      193.50     13.21 o 
   3   5  13      255.01      274.33     51.41 o 
   4   5  13      390.50      467.69     25.94 o 
   5   5  13       54.77       45.82     16.32 o 
  -9   6  13       15.30       25.77     13.17 o 
  -8   6  13        0.84        1.49     10.68 o 
  -7   6  13       48.06       45.14      9.76 o 
  -6   6  13      344.84      351.60     28.47 o 
  -5   6  13      356.23      364.74     19.30 o 
  -4   6  13        3.37        6.11      8.13 o 
  -3   6  13       63.25       65.97     10.40 o 
  -2   6  13        0.33        1.05      6.75 o 
  -1   6  13      173.53      161.36     10.60 o 
   0   6  13      176.76      169.67      9.64 o 
   1   6  13       62.16       48.18      7.04 o 
   2   6  13       26.49       24.37     13.57 o 
   3   6  13      149.34      176.54     18.20 o 
   4   6  13      109.88      121.07     17.97 o 
   5   6  13       19.10       11.63     21.50 o 
  -8   7  13       72.91       92.08     15.33 o 
  -7   7  13      156.73      150.01     44.14 o 
  -6   7  13      168.26      154.03     22.22 o 
  -5   7  13       43.08       41.82     10.89 o 
  -4   7  13      580.55      605.99     23.98 o 
  -3   7  13     1048.34     1124.99     46.36 o 
  -2   7  13      353.22      350.92     18.22 o 
  -1   7  13      200.74      201.24     12.07 o 
   0   7  13      291.13      316.72     12.40 o 
   1   7  13      251.62      252.10     16.76 o 
   2   7  13      682.18      705.36     35.67 o 
   3   7  13      477.01      570.38     37.77 o 
   4   7  13       77.62       85.81     40.54 o 
   5   7  13       36.93       11.01     15.44 o 
  -8   8  13        0.11       -3.65     11.54 o 
  -7   8  13        0.67        0.11     11.25 o 
  -6   8  13       85.51      111.22     11.78 o 
  -5   8  13       44.82       40.35     10.75 o 
  -4   8  13       12.87       13.64      9.14 o 
  -3   8  13       20.84       26.16      9.78 o 
  -2   8  13      164.12      143.76     14.95 o 
  -1   8  13      244.17      282.81     13.85 o 
   0   8  13      173.95      161.50     21.53 o 
   1   8  13      105.02       99.50     11.03 o 
   2   8  13       84.68       90.70     14.67 o 
   3   8  13       15.65       -6.33     11.87 o 
   4   8  13       28.31       10.74     13.88 o 
  -8   9  13       28.39       28.75     13.35 o 
  -7   9  13      106.80      112.31     20.06 o 
  -6   9  13      262.67      329.06     45.88 o 
  -5   9  13      259.39      322.63     38.80 o 
  -4   9  13      448.36      474.02     32.43 o 
  -3   9  13      551.24      545.84     27.99 o 
  -2   9  13      264.98      322.65     16.74 o 
  -1   9  13      349.25      378.93     21.63 o 
   0   9  13      295.69      344.03     15.71 o 
   1   9  13      430.11      444.51     31.89 o 
   2   9  13      180.01      191.25     18.40 o 
   3   9  13       35.66       33.43     13.71 o 
   4   9  13       26.89        5.50     13.71 o 
  -7  10  13        9.23       29.84     13.29 o 
  -6  10  13       18.90       18.59     12.40 o 
  -5  10  13       12.57       16.55      8.69 o 
  -4  10  13       15.82       17.75      9.95 o 
  -3  10  13       68.31       67.79     14.17 o 
  -2  10  13       58.50       74.79     17.91 o 
  -1  10  13       18.38       21.36      9.97 o 
   0  10  13      100.02      132.18     11.74 o 
   1  10  13       92.37       93.23     14.50 o 
   2  10  13        0.18       -6.17     20.66 o 
   3  10  13        1.08       -6.46     12.15 o 
   4  10  13        0.91       -7.35     13.30 o 
  -7  11  13       51.71       41.95     17.84 o 
  -6  11  13       98.06       98.12     17.24 o 
  -5  11  13      179.01      209.94     53.21 o 
  -4  11  13      181.65      172.70     16.41 o 
  -3  11  13      151.13      162.00     15.46 o 
  -2  11  13      182.20      219.89     14.77 o 
  -1  11  13      178.58      203.15     17.01 o 
   0  11  13      202.14      240.10     15.29 o 
   1  11  13       39.50       52.53     22.34 o 
   2  11  13       29.94       25.89     13.27 o 
   3  11  13       16.42       51.34     15.11 o 
  -6  12  13        2.38       -1.77     12.82 o 
  -5  12  13       12.41       19.96     12.83 o 
  -4  12  13       55.01       76.99     21.14 o 
  -3  12  13        0.10       -1.69      9.61 o 
  -2  12  13        9.69       18.59     12.73 o 
  -1  12  13       14.98       32.49     11.08 o 
   0  12  13       18.51       14.70     10.89 o 
   1  12  13        3.68       26.60     12.07 o 
   2  12  13        2.82       -0.20     13.63 o 
  -5  13  13       25.32       15.49     13.56 o 
  -4  13  13       51.90       56.81     14.55 o 
  -3  13  13       52.81       90.92     18.62 o 
  -2  13  13       76.12      105.52     14.51 o 
  -1  13  13       54.05       89.89     16.70 o 
   0  13  13        0.89       12.96     11.54 o 
   1  13  13        8.88       38.22     13.41 o 
  -3  14  13        1.90       19.58     17.78 o 
  -2  14  13        2.28       -8.51      9.98 o 
  -1  14  13        0.06        4.75     15.97 o 
   0  14  13        1.79        6.52     15.85 o 
  -9   0  14        6.70        2.83     10.91 o 
  -8   0  14       47.96       64.62     12.44 o 
  -7   0  14      143.40      157.10     21.50 o 
  -6   0  14      167.96      146.41     19.94 o 
  -5   0  14       74.92       97.05     16.09 o 
  -4   0  14       25.88       12.97     10.93 o 
  -3   0  14      105.18      121.31     16.70 o 
  -2   0  14      116.06      106.18     16.21 o 
  -1   0  14       37.73       35.67     12.61 o 
   0   0  14       87.39       96.60     11.96 o 
   1   0  14      260.80      346.53     19.48 o 
   2   0  14      111.10       73.02     12.56 o 
   3   0  14        0.22      -13.83     21.80 o 
   4   0  14        5.87        9.74     11.15 o 
   5   0  14        2.73      -30.51     20.42 o 
  -9   1  14        9.81       -1.69      7.70 o 
  -8   1  14       11.01       12.33      7.40 o 
  -7   1  14      348.82      332.35     19.41 o 
  -6   1  14      601.78      590.84     24.20 o 
  -5   1  14      292.00      326.04     18.05 o 
  -4   1  14      445.86      438.93     19.58 o 
  -3   1  14      584.39      615.87     32.91 o 
  -2   1  14      538.58      524.69     24.74 o 
  -1   1  14     1889.53     1885.23     46.20 o 
   0   1  14     1590.04     1666.30     29.97 o 
   1   1  14      653.82      679.29     18.23 o 
   2   1  14      281.48      277.66     13.05 o 
   3   1  14      106.59       88.15      9.79 o 
   4   1  14       32.76       20.64      8.89 o 
   5   1  14       11.77       -5.84      9.95 o 
  -9   2  14       14.81        1.39      8.90 o 
  -8   2  14       25.86       24.28      7.71 o 
  -7   2  14       83.59       90.65     13.10 o 
  -6   2  14      167.47      178.80     15.16 o 
  -5   2  14       30.80       41.03      9.58 o 
  -4   2  14      198.76      239.24     15.63 o 
  -3   2  14      140.74      152.47     12.86 o 
  -2   2  14       81.08       72.78     15.55 o 
  -1   2  14       42.47       63.95     10.23 o 
   0   2  14      375.24      398.17     13.98 o 
   1   2  14       88.34       62.67      7.83 o 
   2   2  14       56.57       65.46      8.51 o 
   3   2  14       20.59        7.21      7.14 o 
   4   2  14        3.60      -13.29      8.86 o 
   5   2  14       13.69       22.45     10.78 o 
  -9   3  14        8.68        7.69      9.47 o 
  -8   3  14        8.42        3.55      9.89 o 
  -7   3  14      176.21      163.41     15.69 o 
  -6   3  14      445.50      403.69     20.81 o 
  -5   3  14      312.21      322.44     18.48 o 
  -4   3  14      383.36      403.04     28.71 o 
  -3   3  14      179.79      180.45     13.72 o 
  -2   3  14      231.40      227.53     15.11 o 
  -1   3  14      302.55      341.76     18.13 o 
   0   3  14      302.40      344.10     13.16 o 
   1   3  14      192.75      209.23     11.25 o 
   2   3  14      211.09      182.73     11.33 o 
   3   3  14        7.07      -10.70      8.01 o 
   4   3  14       16.29       13.64     18.81 o 
   5   3  14       14.63        1.25     10.51 o 
  -9   4  14       16.44       -4.10     11.59 o 
  -8   4  14        0.62       -5.75      8.22 o 
  -7   4  14       26.24       16.94     10.87 o 
  -6   4  14      182.75      148.26     14.65 o 
  -5   4  14      186.30      208.97     24.38 o 
  -4   4  14      211.90      203.48     15.03 o 
  -3   4  14        7.63        9.63      7.30 o 
  -2   4  14        7.31       -3.49      6.40 o 
  -1   4  14       51.85       41.96      9.04 o 
   0   4  14       58.37       77.95      7.93 o 
   1   4  14       20.61       31.92      7.24 o 
   2   4  14       35.47       22.05      7.15 o 
   3   4  14      118.83      137.27     14.01 o 
   4   4  14       34.81       29.08     10.94 o 
   5   4  14        0.74      -14.87     14.98 o 
  -8   5  14       36.32       19.96      9.51 o 
  -7   5  14       46.86       45.43      9.79 o 
  -6   5  14       49.20       52.78     13.63 o 
  -5   5  14       86.15       80.46     11.87 o 
  -4   5  14       88.51       87.94     11.79 o 
  -3   5  14       21.47       27.25      9.12 o 
  -2   5  14      245.28      222.31     15.33 o 
  -1   5  14      106.49      114.62     15.18 o 
   0   5  14       43.14       25.29      6.39 o 
   1   5  14      299.23      288.39     13.20 o 
   2   5  14      110.75      109.04     13.25 o 
   3   5  14       21.65       24.72      9.78 o 
   4   5  14        0.11       -4.80     13.54 o 
   5   5  14        7.38      -21.93     14.62 o 
  -8   6  14        1.86       -2.58     11.46 o 
  -7   6  14       14.21       -0.37      8.18 o 
  -6   6  14       74.71       81.32     29.43 o 
  -5   6  14       55.89       62.11     11.51 o 
  -4   6  14      127.32      148.25     14.22 o 
  -3   6  14       26.79       21.26      9.79 o 
  -2   6  14        0.14       -3.48      7.45 o 
  -1   6  14       45.82       37.42      7.67 o 
   0   6  14        9.62        1.17      5.63 o 
   1   6  14       19.26       10.36      6.41 o 
   2   6  14      156.68      142.06     13.03 o 
   3   6  14       19.01       31.27     13.55 o 
   4   6  14        2.07        8.04     19.10 o 
  -8   7  14        0.80       -1.83     11.61 o 
  -7   7  14        0.69       -1.06      8.34 o 
  -6   7  14        0.01       -7.47      9.41 o 
  -5   7  14       41.35       45.23     11.83 o 
  -4   7  14        1.30        6.30      8.84 o 
  -3   7  14      175.34      196.99     15.58 o 
  -2   7  14      127.71      120.98     12.99 o 
  -1   7  14       26.79       13.99      6.76 o 
   0   7  14       16.33       11.42      7.18 o 
   1   7  14       80.90       96.52     12.90 o 
   2   7  14       51.33       40.57     10.32 o 
   3   7  14        2.76       -6.93     12.28 o 
   4   7  14        0.78        6.26     13.80 o 
  -8   8  14        2.36       16.40     13.03 o 
  -7   8  14        7.11       10.21     11.78 o 
  -6   8  14        7.05        1.73     10.55 o 
  -5   8  14       17.86       12.91     10.18 o 
  -4   8  14        5.86       -2.39      8.55 o 
  -3   8  14        9.34        7.69      8.91 o 
  -2   8  14        8.35       -7.98      7.88 o 
  -1   8  14       72.42       70.34     17.32 o 
   0   8  14       64.56       58.74     11.89 o 
   1   8  14       53.71       50.18      9.44 o 
   2   8  14        5.01      -16.31     10.88 o 
   3   8  14        0.60       -7.54     12.36 o 
   4   8  14        1.77      -19.55     13.03 o 
  -7   9  14       15.34        0.20     12.18 o 
  -6   9  14       18.07       23.25     16.58 o 
  -5   9  14       30.18       20.15     15.25 o 
  -4   9  14       29.03        8.74      9.68 o 
  -3   9  14       40.44       22.63     12.85 o 
  -2   9  14        0.11       -5.50      7.90 o 
  -1   9  14        9.18        8.10      7.56 o 
   0   9  14       37.69       14.92     10.18 o 
   1   9  14       11.66        6.74      8.08 o 
   2   9  14        9.04      -16.86     11.24 o 
   3   9  14        0.10       -6.52     12.63 o 
  -7  10  14        0.72        6.84     13.14 o 
  -6  10  14        4.27       15.84     12.48 o 
  -5  10  14       75.71       64.32     13.15 o 
  -4  10  14       17.60       28.49     11.23 o 
  -3  10  14        1.15       -0.04      9.44 o 
  -2  10  14        5.70        7.81      8.97 o 
  -1  10  14        0.23        1.10      8.69 o 
   0  10  14        1.36       -0.08      9.57 o 
   1  10  14        0.64        9.40      8.70 o 
   2  10  14        1.07        9.50     22.94 o 
   3  10  14        4.48      -21.62     14.41 o 
  -6  11  14       25.84       43.15     14.56 o 
  -5  11  14        3.28       -5.60     13.99 o 
  -4  11  14        0.98       -6.27      9.57 o 
  -3  11  14       31.89       24.26     15.79 o 
  -2  11  14       65.26       77.95     17.42 o 
  -1  11  14       96.84       76.78     19.76 o 
   0  11  14       75.46      104.42     15.11 o 
   1  11  14        8.75       14.06      9.50 o 
   2  11  14       21.43       37.48     14.50 o 
  -5  12  14       50.36       44.73     14.74 o 
  -4  12  14       19.78       -7.57     17.66 o 
  -3  12  14        0.37        0.21     10.13 o 
  -2  12  14        0.76      -12.13     10.45 o 
  -1  12  14        1.62        5.02     10.02 o 
   0  12  14       42.72       43.25     13.08 o 
   1  12  14        6.98        2.99      9.77 o 
  -4  13  14       10.50       19.29     13.67 o 
  -3  13  14       39.84       30.03     15.73 o 
  -2  13  14       70.09       58.49     17.90 o 
  -1  13  14       82.48       79.15     14.69 o 
   0  13  14       60.74       68.05     14.80 o 
  -9   1  15        0.05      -11.60      7.74 o 
  -8   1  15        6.59        2.63      8.43 o 
  -7   1  15       10.76        4.80     18.62 o 
  -6   1  15        3.23       -2.66      8.54 o 
  -5   1  15        6.46        1.62      8.14 o 
  -4   1  15        2.68       -0.30      7.56 o 
  -3   1  15        3.06        6.50      7.34 o 
  -2   1  15        3.07       -4.74      7.21 o 
  -1   1  15       46.23       72.79     10.90 o 
   0   1  15        0.18        7.25      6.92 o 
   1   1  15        2.50       13.65      6.71 o 
   2   1  15        7.51        9.97      7.77 o 
   3   1  15        0.47        3.66      7.92 o 
   4   1  15        5.76       -8.25     10.38 o 
  -8   2  15       54.40       43.97      9.99 o 
  -7   2  15       16.55       15.18     10.15 o 
  -6   2  15        5.63       -1.54     15.97 o 
  -5   2  15        2.48       -6.99      7.74 o 
  -4   2  15       25.14       19.64      8.92 o 
  -3   2  15      143.27      168.54     14.01 o 
  -2   2  15       16.73       10.83      7.72 o 
  -1   2  15        0.24       -0.55      7.17 o 
   0   2  15      129.70      143.27     14.38 o 
   1   2  15      108.72      113.88      9.69 o 
   2   2  15        5.12       -0.12      7.02 o 
   3   2  15        6.04       -6.02      7.21 o 
   4   2  15       17.53        2.40      9.99 o 
  -8   3  15       29.01       28.39      9.80 o 
  -7   3  15        0.59       -6.90     13.69 o 
  -6   3  15       40.38       21.53     10.14 o 
  -5   3  15       38.97       25.32     21.92 o 
  -4   3  15       16.87       18.01      9.02 o 
  -3   3  15        1.87        0.88      7.32 o 
  -2   3  15       65.28       66.58     10.49 o 
  -1   3  15        2.50       -4.37      7.26 o 
   0   3  15       56.87       53.50      8.92 o 
   1   3  15       69.54       49.78      7.92 o 
   2   3  15        6.66        2.92     15.00 o 
   3   3  15        4.38      -12.84      8.56 o 
   4   3  15       15.59        5.05     10.42 o 
  -8   4  15       51.22       38.77     10.16 o 
  -7   4  15       59.85       75.98     13.12 o 
  -6   4  15      163.64      187.86     18.56 o 
  -5   4  15      126.15      116.96     13.29 o 
  -4   4  15        9.24        6.77      8.25 o 
  -3   4  15      418.79      375.85     19.34 o 
  -2   4  15      379.93      409.64     31.05 o 
  -1   4  15      156.31      181.01     14.91 o 
   0   4  15      219.65      211.85     19.34 o 
   1   4  15       87.48       77.56      9.00 o 
   2   4  15       71.06       72.89     15.18 o 
   3   4  15      105.33       90.11     12.80 o 
   4   4  15       97.43       79.56     19.97 o 
  -8   5  15        7.62        7.17      9.17 o 
  -7   5  15       13.62      -10.24     10.15 o 
  -6   5  15        0.76       13.99     10.34 o 
  -5   5  15        1.32       -6.85     17.90 o 
  -4   5  15        0.92      -10.13      7.69 o 
  -3   5  15       10.51       16.54      9.23 o 
  -2   5  15       20.69        4.39      8.14 o 
  -1   5  15      124.09      105.79     21.56 o 
   0   5  15       45.97       30.62      8.09 o 
   1   5  15       17.22       27.48      8.29 o 
   2   5  15       48.83       41.90     10.75 o 
   3   5  15       12.31       13.87      9.95 o 
   4   5  15        0.71      -14.45      9.63 o 
  -8   6  15       30.68       21.50     12.70 o 
  -7   6  15       41.37       46.41     12.42 o 
  -6   6  15      267.73      225.86     52.01 o 
  -5   6  15      250.85      256.14     22.40 o 
  -4   6  15      327.32      359.02     31.71 o 
  -3   6  15      863.61      918.59     53.57 o 
  -2   6  15      599.68      583.75     34.47 o 
  -1   6  15      108.03      106.84     12.99 o 
   0   6  15       92.52       99.73     10.78 o 
   1   6  15      144.74      155.54     13.12 o 
   2   6  15      211.17      220.60     15.68 o 
   3   6  15      119.98      131.11     20.99 o 
   4   6  15       33.17       31.90     12.17 o 
  -7   7  15       29.91       33.76     10.25 o 
  -6   7  15      184.65      172.37     16.85 o 
  -5   7  15       98.26       99.36     14.10 o 
  -4   7  15       15.66       19.92      9.84 o 
  -3   7  15       37.91       42.36     10.83 o 
  -2   7  15       81.14       95.97     18.44 o 
  -1   7  15        6.27       12.92     14.17 o 
   0   7  15        0.90      -10.05      6.70 o 
   1   7  15       28.99       15.18      9.16 o 
   2   7  15       26.60       28.86     10.21 o 
   3   7  15        2.16        0.17      9.96 o 
  -7   8  15       54.93       46.73     14.83 o 
  -6   8  15       83.08      104.03     15.08 o 
  -5   8  15      194.34      242.53     26.12 o 
  -4   8  15      245.83      266.37     18.72 o 
  -3   8  15      470.08      462.37     22.93 o 
  -2   8  15      249.74      250.11     21.26 o 
  -1   8  15      104.58      105.02     13.28 o 
   0   8  15      249.87      272.54     19.06 o 
   1   8  15      166.59      185.36     14.49 o 
   2   8  15       25.89       27.45     10.74 o 
   3   8  15       41.06       69.94     12.97 o 
  -6   9  15       67.95       59.48     13.81 o 
  -5   9  15      203.23      226.65     54.29 o 
  -4   9  15       67.80       38.55     11.50 o 
  -3   9  15       15.51       13.54     10.07 o 
  -2   9  15        3.65        1.04      8.92 o 
  -1   9  15        1.18      -14.17      9.73 o 
   0   9  15       10.71       15.08     10.67 o 
   1   9  15        6.00        1.60     13.63 o 
   2   9  15        6.91       -7.27      9.28 o 
  -6  10  15       76.57       58.46     15.24 o 
  -5  10  15       26.84       32.64     12.35 o 
  -4  10  15       28.89       28.86     11.54 o 
  -3  10  15       78.63      107.80     14.62 o 
  -2  10  15      188.08      193.79     17.36 o 
  -1  10  15      275.34      324.42     29.55 o 
   0  10  15      102.59      109.07     20.96 o 
   1  10  15       16.19       26.12     12.52 o 
   2  10  15       30.41       57.09     12.14 o 
  -5  11  15       13.89       37.83     20.30 o 
  -4  11  15       21.46       16.09     11.31 o 
  -3  11  15       11.47        1.25     10.63 o 
  -2  11  15        9.07       -0.36     13.33 o 
  -1  11  15        0.27      -14.53     11.05 o 
   0  11  15        2.22       12.23     11.22 o 
   1  11  15       11.35       20.22     16.15 o 
  -4  12  15       50.07       44.02     26.42 o 
  -3  12  15       35.35       34.41     14.53 o 
  -2  12  15       39.86       41.32     16.82 o 
  -1  12  15       21.84        7.33     15.61 o 
  -8   0  16       28.96       50.21     18.14 o 
  -7   0  16       38.36       38.19     16.46 o 
  -6   0  16      618.07      559.71     35.79 o 
  -5   0  16      934.50      900.95     43.72 o 
  -4   0  16      391.35      402.97     29.43 o 
  -3   0  16      880.19      873.56     42.76 o 
  -2   0  16       65.89       86.00     16.94 o 
  -1   0  16        5.73        6.85     11.77 o 
   0   0  16       27.97       55.01     16.58 o 
   1   0  16       52.76       42.34     12.43 o 
   2   0  16      155.82      111.23     31.47 o 
   3   0  16      107.49      118.17     18.50 o 
   4   0  16       19.97        8.93     12.87 o 
  -8   1  16       47.65       56.60     13.29 o 
  -7   1  16       18.97        2.92      9.37 o 
  -6   1  16       15.38       19.02     10.15 o 
  -5   1  16       32.30       26.46     10.02 o 
  -4   1  16       33.44       41.20     12.79 o 
  -3   1  16      173.50      159.74     14.65 o 
  -2   1  16       72.52       62.81     13.33 o 
  -1   1  16        0.36       -5.51      7.68 o 
   0   1  16      137.96      116.75     26.06 o 
   1   1  16      160.03      156.55     11.32 o 
   2   1  16       22.71       19.02      8.26 o 
   3   1  16       18.08       -1.01     14.93 o 
   4   1  16       27.12       -0.79     19.98 o 
  -8   2  16       10.72        8.04     10.69 o 
  -7   2  16       35.39       36.01     11.63 o 
  -6   2  16      361.74      334.50     20.17 o 
  -5   2  16      436.55      434.04     22.33 o 
  -4   2  16      450.62      407.90     22.58 o 
  -3   2  16      324.58      324.65     41.14 o 
  -2   2  16       35.03       42.62      9.98 o 
  -1   2  16       43.52        6.18     12.19 o 
   0   2  16       55.22       42.62     10.91 o 
   1   2  16      236.40      250.83     16.38 o 
   2   2  16      161.19      161.86     12.08 o 
   3   2  16      130.34      102.23     11.31 o 
  -8   3  16        8.05        6.78      9.33 o 
  -7   3  16        5.75      -11.75      9.12 o 
  -6   3  16       92.42       88.36     13.10 o 
  -5   3  16      115.12       90.34     12.94 o 
  -4   3  16       37.17       33.59     10.23 o 
  -3   3  16      119.71      120.35     13.37 o 
  -2   3  16       94.71       92.53     12.40 o 
  -1   3  16       21.43       21.44     10.81 o 
   0   3  16        0.28       -0.21      8.28 o 
   1   3  16        9.59        5.75      9.39 o 
   2   3  16       69.51       70.52      9.88 o 
   3   3  16       79.52       72.08     12.91 o 
  -8   4  16       14.18        1.28      8.92 o 
  -7   4  16        0.71        2.23     11.53 o 
  -6   4  16       49.23       54.41     12.25 o 
  -5   4  16      106.28      116.56     15.37 o 
  -4   4  16       79.83       79.55     12.44 o 
  -3   4  16      167.00      182.56     15.41 o 
  -2   4  16        3.65       13.75      8.91 o 
  -1   4  16        1.74       -2.11      8.45 o 
   0   4  16      161.94      188.58     16.52 o 
   1   4  16      228.01      239.80     15.14 o 
   2   4  16      224.48      174.35     14.85 o 
   3   4  16      126.90      118.29     14.45 o 
  -7   5  16        5.89        1.44     10.99 o 
  -6   5  16       39.11       31.62     11.46 o 
  -5   5  16       95.53       88.78     13.33 o 
  -4   5  16       93.94       74.52     14.11 o 
  -3   5  16      151.53      174.59     33.51 o 
  -2   5  16        8.98        4.00      8.34 o 
  -1   5  16       46.41       33.43     10.36 o 
   0   5  16        0.92        9.32      9.12 o 
   1   5  16       35.44       34.27      9.85 o 
   2   5  16       49.93       34.51     11.24 o 
   3   5  16       24.39       -4.35     13.61 o 
  -7   6  16        7.28        8.50     11.04 o 
  -6   6  16        1.34      -14.91      9.94 o 
  -5   6  16       44.28       46.22     11.72 o 
  -4   6  16       33.76       45.01     19.10 o 
  -3   6  16        1.19      -10.26     10.45 o 
  -2   6  16       37.97       46.40     20.12 o 
  -1   6  16      113.14       93.66     12.99 o 
   0   6  16       65.08       64.77     12.33 o 
   1   6  16       61.65       80.11     14.18 o 
   2   6  16       40.79       42.22     11.21 o 
   3   6  16       29.33       14.48     11.25 o 
  -7   7  16        0.17       -5.28      9.05 o 
  -6   7  16       36.71       29.44     11.85 o 
  -5   7  16       39.35       40.11     12.02 o 
  -4   7  16       21.27       18.11     10.20 o 
  -3   7  16       52.29       36.55     11.20 o 
  -2   7  16        1.31      -11.62      8.43 o 
  -1   7  16        2.41       -2.91      8.83 o 
   0   7  16       16.65        8.12      9.72 o 
   1   7  16        0.19       -6.50     12.91 o 
   2   7  16        0.60       -1.84      9.33 o 
  -6   8  16        3.71        3.91     10.65 o 
  -5   8  16        9.62       10.18     11.12 o 
  -4   8  16        6.56       10.88     10.35 o 
  -3   8  16        0.55        1.26      9.14 o 
  -2   8  16       18.45       11.30     10.19 o 
  -1   8  16        0.06      -10.11     16.64 o 
   0   8  16        6.29        3.60     12.13 o 
   1   8  16        4.51       29.78     12.44 o 
   2   8  16        3.48      -14.24      9.49 o 
  -6   9  16        0.35       -5.82     16.15 o 
  -5   9  16       13.21        4.67     10.85 o 
  -4   9  16        2.51        2.72      9.97 o 
  -3   9  16        0.15        4.74      9.78 o 
  -2   9  16       11.91        8.07     10.17 o 
  -1   9  16       35.26       35.43     14.89 o 
   0   9  16        0.26       -4.32     12.37 o 
   1   9  16        9.30       12.74     11.83 o 
  -5  10  16       30.77       26.25     12.79 o 
  -4  10  16       10.59       17.90     12.61 o 
  -3  10  16       20.52       32.78     12.10 o 
  -2  10  16        5.94       -1.33     10.00 o 
  -1  10  16       10.15        0.60     11.77 o 
   0  10  16       60.47       64.02     19.34 o 
  -3  11  16        9.98        6.16     11.68 o 
  -2  11  16       15.55       34.47     16.70 o 
  -1  11  16        1.47       10.33     14.05 o 
  -7   1  17        0.07       -2.11      9.51 o 
  -6   1  17        5.40        8.84      9.74 o 
  -5   1  17        1.68        0.81      9.22 o 
  -4   1  17        8.36        1.26     13.27 o 
  -3   1  17       12.77       13.04      9.43 o 
  -2   1  17       24.26        8.70      9.38 o 
  -1   1  17      124.83      153.70     17.36 o 
   0   1  17       46.91       40.40     11.59 o 
   1   1  17        8.27        3.89     10.06 o 
   2   1  17        3.06       -4.29      7.91 o 
   3   1  17        0.01      -12.44      8.29 o 
  -7   2  17        7.38       -0.91      9.89 o 
  -6   2  17        0.61       -0.98      9.54 o 
  -5   2  17        0.16      -10.74      8.81 o 
  -4   2  17        3.94       -0.12      8.77 o 
  -3   2  17        0.14      -10.09      8.11 o 
  -2   2  17        7.75       -3.36      8.66 o 
  -1   2  17      145.03      119.23     14.43 o 
   0   2  17      240.90      227.91     18.42 o 
   1   2  17       46.24       52.79     12.36 o 
   2   2  17        5.43        1.82      8.03 o 
   3   2  17        7.90        8.93     10.94 o 
  -7   3  17       28.59       42.89     12.38 o 
  -6   3  17       16.71        7.24      9.97 o 
  -5   3  17       71.93       61.83     12.44 o 
  -4   3  17        9.93       19.49     10.11 o 
  -3   3  17       61.50       62.85     11.80 o 
  -2   3  17      528.57      547.84     37.47 o 
  -1   3  17      261.09      205.72     17.49 o 
   0   3  17      128.24       84.73     13.72 o 
   1   3  17       60.91       60.58     13.16 o 
   2   3  17        5.82       -1.79      8.09 o 
  -7   4  17        0.93       -6.47      9.72 o 
  -6   4  17        6.02        6.63     10.26 o 
  -5   4  17       11.06       16.97     10.23 o 
  -4   4  17        0.70       -4.35      9.13 o 
  -3   4  17       19.40       17.71     13.87 o 
  -2   4  17       57.03       46.26     11.59 o 
  -1   4  17      101.34       85.75     13.46 o 
   0   4  17      106.03      102.80     14.22 o 
   1   4  17       40.41       29.37     11.55 o 
   2   4  17       13.03       15.77     13.58 o 
  -7   5  17       89.76       85.15     16.58 o 
  -6   5  17       88.01       63.18     22.10 o 
  -5   5  17       58.98       42.44     13.93 o 
  -4   5  17       79.41       74.97     12.97 o 
  -3   5  17      216.51      200.30     16.86 o 
  -2   5  17      230.24      221.77     17.83 o 
  -1   5  17       92.83      104.38     14.44 o 
   0   5  17       95.26      123.11     15.85 o 
   1   5  17      165.22      135.36     22.94 o 
   2   5  17       74.88       85.16     16.30 o 
  -6   6  17        0.84       -8.78     10.37 o 
  -5   6  17        8.19       15.37     11.01 o 
  -4   6  17        2.42        4.30      9.75 o 
  -3   6  17        8.26        3.89     12.79 o 
  -2   6  17       18.49       18.01      9.71 o 
  -1   6  17       12.05        2.88      9.48 o 
   0   6  17       23.73       15.18     11.12 o 
   1   6  17       18.18        7.46     11.01 o 
   2   6  17        2.44       -8.83     11.79 o 
  -6   7  17       99.17      110.84     15.84 o 
  -5   7  17      236.71      242.19     27.93 o 
  -4   7  17      127.46      131.22     15.41 o 
  -3   7  17       37.17       25.22     11.30 o 
  -2   7  17       89.45       78.66     13.50 o 
  -1   7  17       90.77       95.19     17.66 o 
   0   7  17      169.48      184.85     24.62 o 
   1   7  17      137.37      141.85     24.26 o 
  -5   8  17        0.55       -3.63     20.00 o 
  -4   8  17        9.43        2.71     10.28 o 
  -3   8  17        0.04        6.60     16.46 o 
  -2   8  17       10.55        4.49     10.99 o 
  -1   8  17        4.05       -3.90      9.58 o 
   0   8  17        0.04        2.28     13.09 o 
  -4   9  17      146.87      121.71     16.05 o 
  -3   9  17      140.77      153.79     17.02 o 
  -2   9  17       77.23       94.80     19.88 o 
  -1   9  17       70.72       61.86     18.62 o 
  -6   0  18        5.07        8.53     14.05 o 
  -5   0  18      118.40      149.78     22.58 o 
  -4   0  18      186.60      189.29     24.62 o 
  -3   0  18       34.65        9.01     14.05 o 
  -2   0  18      191.53      194.22     25.10 o 
  -1   0  18      318.94      363.93     32.07 o 
   0   0  18       42.36       23.66     15.13 o 
   1   0  18        1.41       12.37     16.09 o 
  -6   1  18       18.36        8.06     10.81 o 
  -5   1  18      115.79      130.55     15.33 o 
  -4   1  18      119.96      110.58     14.52 o 
  -3   1  18      203.53      152.26     16.05 o 
  -2   1  18      205.08      199.42     17.88 o 
  -1   1  18        5.60        9.03     15.97 o 
   0   1  18       29.20        6.27     10.69 o 
   1   1  18       28.11       18.42     11.76 o 
  -6   2  18       18.80       15.64     10.70 o 
  -5   2  18       43.22       35.19     12.06 o 
  -4   2  18       31.74       32.44     11.12 o 
  -3   2  18      102.52      100.40     16.94 o 
  -2   2  18      222.32      167.81     16.67 o 
  -1   2  18       34.86       20.42     11.38 o 
   0   2  18        5.85       21.60     11.25 o 
   1   2  18       29.49       32.57     12.51 o 
  -6   3  18       11.15        3.54     10.68 o 
  -5   3  18      132.44      122.65     25.58 o 
  -4   3  18      226.95      222.28     18.26 o 
  -3   3  18      167.46      168.41     20.06 o 
  -2   3  18      199.73      213.12     18.20 o 
  -1   3  18       52.84       47.84     12.65 o 
   0   3  18       12.37       -1.32     10.36 o 
   1   3  18       15.51       16.65     11.84 o 
  -6   4  18       11.40        8.16     10.70 o 
  -5   4  18        8.51       11.02     17.36 o 
  -4   4  18       17.49        8.66     10.29 o 
  -3   4  18       18.40        6.91      9.78 o 
  -2   4  18       29.97       25.49     11.08 o 
  -1   4  18        6.95        5.13     10.23 o 
   0   4  18        3.86       -1.27      9.82 o 
   1   4  18       61.84       31.41     12.74 o 
  -5   5  18       99.47       96.64     14.48 o 
  -4   5  18       75.38       71.12     13.45 o 
  -3   5  18       47.40       48.00     12.31 o 
  -2   5  18      112.70      100.86     18.08 o 
  -1   5  18       87.38       70.54     13.66 o 
   0   5  18       14.89       11.82     11.35 o 
   1   5  18        8.77       -6.13     14.29 o 
  -5   6  18        2.47       -6.21      9.85 o 
  -4   6  18        4.54        6.37     10.47 o 
  -3   6  18        1.94      -11.96      8.77 o 
  -2   6  18        5.64       -5.80      9.43 o 
  -1   6  18       13.90        9.71     10.42 o 
   0   6  18       28.94       10.56     11.47 o 
  -4   7  18        2.10       -9.46      9.83 o 
  -3   7  18        1.36        1.13      9.95 o 
  -2   7  18       10.48        5.48     10.41 o 
  -1   7  18       29.45       30.15     11.66 o 
  -3   8  18       17.67        4.63     11.01 o 
  -2   8  18        1.02       -3.21      9.98 o 
  -5   1  19       16.58       23.43     11.47 o 
  -4   1  19       11.26        4.30     10.19 o 
  -3   1  19        1.66       -2.68     10.03 o 
  -2   1  19        6.10        4.84     10.53 o 
  -1   1  19        0.07        2.39     10.19 o 
   0   1  19        0.24       -4.64     12.79 o 
  -5   2  19       15.27       -1.63     10.14 o 
  -4   2  19        7.56        6.24     10.35 o 
  -3   2  19       24.49       24.22     11.62 o 
  -2   2  19       60.73       63.03     13.49 o 
  -1   2  19       17.83       15.19     11.18 o 
   0   2  19        1.07       -7.00     10.34 o 
  -5   3  19       47.91       54.59     13.80 o 
  -4   3  19       13.83        5.90     10.43 o 
  -3   3  19        5.16       13.42     10.70 o 
  -2   3  19        6.16        0.50     13.87 o 
  -1   3  19        0.69        3.69     10.35 o 
  -4   4  19       79.12       81.87     14.68 o 
  -3   4  19       55.50       45.78     13.06 o 
  -2   4  19       44.09       28.75     11.92 o 
  -1   4  19       14.37       12.55     11.82 o 
  -3   5  19        5.52        8.04     10.95 o 
  -2   5  19        2.49       13.64     11.22 o 
                                                 
